# Supplementary material for: Genome-Wide Identification of the Lectin Receptor-like Kinase Gene Family in Avena sativa and Its Role in Salt Stress Tolerance
Source: Int J Mol Sci. 2024 Nov 27;25(23):12754. doi: 10.3390/ijms252312754 (PMC11641407; doi:10.3390/ijms252312754)
Supplement: Supplementary file 1 [file ijms-25-12754-s001.zip]

Archive with 2 entries (2 files):
- ijms-3307196-supplementary/ijms-3307196R1-supplementary_XG_QLrevised1119.xlsx
- ijms-3307196-supplementary/Supplementary Figures.pdf
