# Supplementary material for: Genome-Wide Identification of the Lectin Receptor-like Kinase Gene Family in Avena sativa and Its Role in Salt Stress Tolerance
Source: Int J Mol Sci. 2024 Nov 27;25(23):12754. doi: 10.3390/ijms252312754 (PMC11641407; doi:10.3390/ijms252312754)
Supplement: Supplementary file 1 [file ijms-25-12754-s001.zip › ijms-3307196-supplementary/ijms-3307196R1-supplementary_XG_QLrevised1119.xlsx]

## Sheet: S1_Physicochemical properties
Gui Xiong et al. Genome-Wide Identification of LecRLKs Gene Family in Avena sativa. Supplementary Tables S1-S10. Additional file 2: Table S1. Physicochemical properties of identified AsaLecRLKs genes. Table S2. Conservative motif information of in AsaLecRLKs gene family members. Table S3. Cis-regulatory elements present in the promoter regions of AsaLecRLKs gene family members. Table S4. Homologo…
Table S1. Physicochemical properties of identified AsaLecRLKs genes.
Gene ID	Gene name	CDS size(bp)	Number of Amino Acid(aa)	Molecular Weight(kDa)	Theoretical pI	Instability Index	Aliphatic Index	GRAVY	Subcellular Location
AVESA.00010b.r2.1AG0009910.1	AsaLecRLK-G-type-1	2751	916	97684	6.66	42.28	86.83	-0.021	plas
AVESA.00010b.r2.1AG0011740.1	AsaLecRLK-G-type-2	2535	844	90805.4	6.31	34.4	84.63	-0.013	plas
AVESA.00010b.r2.1AG0040830.1	AsaLecRLK-G-type-3	2403	800	89123.9	5.61	42.79	88.32	-0.105	plas
AVESA.00010b.r2.1AG0041630.1	AsaLecRLK-G-type-4	2727	908	96807.7	6.1	39.74	87.49	-0.005	plas
AVESA.00010b.r2.1AG0043670.1	AsaLecRLK-G-type-5	2610	869	93949.9	6.16	35.13	83.44	-0.043	chlo
AVESA.00010b.r2.1AG0054630.1	AsaLecRLK-G-type-6	2529	842	90782.4	5.49	35.51	78.72	-0.089	plas
AVESA.00010b.r2.1AG0077160.1	AsaLecRLK-G-type-7	2400	799	88502.4	6.52	37.81	93.18	-0.023	plas
AVESA.00010b.r2.1CG0080050.1	AsaLecRLK-G-type-8	2517	838	90243.1	6.1	33.44	80.97	-0.042	plas
AVESA.00010b.r2.1CG0085980.1	AsaLecRLK-G-type-9	2283	760	84536.1	8.46	34.26	84.29	-0.052	extr
AVESA.00010b.r2.1CG0111340.1	AsaLecRLK-G-type-10	2457	818	91758.9	5.68	43.93	87.57	-0.122	plas
AVESA.00010b.r2.1CG0112020.1	AsaLecRLK-G-type-11	1551	516	57530.3	6.1	29.6	89.17	-0.028	nucl
AVESA.00010b.r2.1CG0115340.1	AsaLecRLK-G-type-12	1890	629	69751.4	6.75	31.21	88.22	0.022	plas
AVESA.00010b.r2.1CG0118220.1	AsaLecRLK-G-type-13	2439	812	89421.2	6.09	35.1	84.15	-0.137	vacu/golg
AVESA.00010b.r2.1DG0134790.1	AsaLecRLK-G-type-14	2607	868	94733.2	8.65	43.73	85.62	-0.086	plas
AVESA.00010b.r2.1DG0138000.1	AsaLecRLK-G-type-15	2445	814	87075.5	6.51	42.6	82.92	0.012	plas
AVESA.00010b.r2.1DG0142000.1	AsaLecRLK-G-type-16	2469	822	90933.1	6.15	45.53	88.67	-0.153	plas
AVESA.00010b.r2.1DG0143250.1	AsaLecRLK-G-type-17	2124	707	78519.6	8.47	36.03	81.1	-0.252	chlo
AVESA.00010b.r2.1DG0147100.1	AsaLecRLK-G-type-18	2013	670	73750.9	5.7	37.25	81.37	-0.138	E.R.
AVESA.00010b.r2.1DG0150570.1	AsaLecRLK-G-type-19	1416	471	52927.6	7.54	25.52	87.75	0.036	plas
AVESA.00010b.r2.1DG0152870.1	AsaLecRLK-G-type-20	1992	663	73074.8	6.02	47.13	84.69	-0.183	plas
AVESA.00010b.r2.1DG0160480.1	AsaLecRLK-G-type-21	2727	908	96827.8	5.94	40.6	88.14	0.009	plas
AVESA.00010b.r2.1DG0162140.1	AsaLecRLK-G-type-22	2763	920	99394.1	6.07	36.53	83.91	-0.031	chlo
AVESA.00010b.r2.1DG0170500.1	AsaLecRLK-G-type-23	2505	834	92468.9	6.92	38.62	90.68	-0.065	extr
AVESA.00010b.r2.2AG0196260.1	AsaLecRLK-G-type-24	2517	838	91232	5.31	39.09	81.46	-0.107	plas
AVESA.00010b.r2.2AG0214900.1	AsaLecRLK-G-type-25	2439	812	88966.4	6.32	40.98	86.1	-0.067	plas
AVESA.00010b.r2.2AG0215800.2	AsaLecRLK-G-type-26	2514	837	92834.7	5.43	39.16	85.22	-0.171	plas
AVESA.00010b.r2.2AG0220600.1	AsaLecRLK-G-type-27	2424	807	87964.5	6.32	43.16	90.48	0.019	plas
AVESA.00010b.r2.2AG0220630.1	AsaLecRLK-G-type-28	1788	595	64926.2	4.5324	47.06	77.51	-0.057	E.R.
AVESA.00010b.r2.2AG0221570.1	AsaLecRLK-G-type-29	2541	846	92189.2	7.89	41.95	90.56	-0.039	mito/vacu
AVESA.00010b.r2.2AG0241400.1	AsaLecRLK-G-type-30	2439	812	89919.2	6.18	41.81	82.22	-0.176	plas
AVESA.00010b.r2.2AG0241430.1	AsaLecRLK-G-type-31	1692	563	62539.3	8.54	39.74	86.22	-0.182	plas
AVESA.00010b.r2.2AG0241450.2	AsaLecRLK-G-type-32	2430	809	89283.9	6.51	49.87	88.59	-0.063	vacu
AVESA.00010b.r2.2AG0241540.1	AsaLecRLK-G-type-33	2121	706	78198.5	7.51	40.91	87.96	-0.013	extr
AVESA.00010b.r2.2AG0241620.1	AsaLecRLK-G-type-34	2490	829	90026.6	5.59	34.09	87.84	-0.026	plas
AVESA.00010b.r2.2AG0241680.1	AsaLecRLK-G-type-35	2376	791	85869.3	8.1	43.73	85.22	-0.191	E.R.
AVESA.00010b.r2.2AG0241690.1	AsaLecRLK-G-type-36	2454	817	88793.6	7.47	30.8	92.36	-0.008	plas
AVESA.00010b.r2.2AG0242150.1	AsaLecRLK-G-type-37	1980	659	73415.1	8.38	41.51	89.94	-0.118	plas
AVESA.00010b.r2.2AG0249540.1	AsaLecRLK-G-type-38	2493	830	90545.5	5.88	34.81	83.64	-0.165	vacu
AVESA.00010b.r2.2AG0253830.1	AsaLecRLK-G-type-39	2433	810	89188	6.3	42.18	90.52	-0.052	plas
AVESA.00010b.r2.2AG0253840.1	AsaLecRLK-G-type-40	2415	804	89089.3	6.22	36.49	88.41	-0.08	chlo
AVESA.00010b.r2.2AG0253880.1	AsaLecRLK-G-type-41	2394	797	87837.4	6.73	34.85	88.11	-0.042	plas
AVESA.00010b.r2.2AG0253910.1	AsaLecRLK-G-type-42	2451	816	89822.4	8.32	32.78	92.45	0.06	vacu
AVESA.00010b.r2.2CG0263690.1	AsaLecRLK-G-type-43	2478	825	91166.1	6.24	38.25	90.69	-0.072	plas
AVESA.00010b.r2.2CG0273660.1	AsaLecRLK-G-type-44	2526	841	92406.4	6.61	36.94	79.19	-0.194	plas
AVESA.00010b.r2.2CG0273790.1	AsaLecRLK-G-type-45	2550	849	94343.3	6.99	47.46	78.24	-0.276	plas
AVESA.00010b.r2.2CG0273800.1	AsaLecRLK-G-type-46	2583	860	94415.9	7.13	46.2	78.35	-0.205	vacu
AVESA.00010b.r2.2CG0273840.5	AsaLecRLK-G-type-47	2607	868	94531.9	5.28	36.57	83.48	-0.065	plas
AVESA.00010b.r2.2CG0294780.3	AsaLecRLK-G-type-48	2523	840	92988	5.34	41.16	86	-0.145	plas
AVESA.00010b.r2.2CG0300240.1	AsaLecRLK-G-type-49	2424	807	89249.6	7.23	35.44	93.99	-0.009	plas
AVESA.00010b.r2.2CG0300260.1	AsaLecRLK-G-type-50	2436	811	88503.5	5.97	43.89	84.06	-0.029	plas
AVESA.00010b.r2.2CG0300310.1	AsaLecRLK-G-type-51	2451	816	90852.5	6.18	34.44	91.47	-0.074	extr
AVESA.00010b.r2.2CG0301510.2	AsaLecRLK-G-type-52	2538	845	92307.4	7.71	40.36	91.25	-0.045	chlo
AVESA.00010b.r2.2CG0319830.1	AsaLecRLK-G-type-53	2538	845	93326.1	6.85	43.01	80.64	-0.176	plas
AVESA.00010b.r2.2CG0319850.2	AsaLecRLK-G-type-54	2472	823	92168.4	8.41	42.13	86.48	-0.188	plas
AVESA.00010b.r2.2CG0319860.2	AsaLecRLK-G-type-55	2421	806	89184	6.8	46.39	88.41	-0.036	vacu
AVESA.00010b.r2.2CG0319890.1	AsaLecRLK-G-type-56	2433	810	89144.7	6.5	48.81	88.11	-0.047	chlo/vacu
AVESA.00010b.r2.2CG0319970.2	AsaLecRLK-G-type-57	2469	822	91483.7	6.93	41.61	88.25	-0.059	plas
AVESA.00010b.r2.2CG0319990.1	AsaLecRLK-G-type-58	1722	573	63230.9	6.67	29.13	79.62	-0.15	extr
AVESA.00010b.r2.2CG0320060.2	AsaLecRLK-G-type-59	2451	816	88921.7	6.84	33.66	90.42	-0.05	plas
AVESA.00010b.r2.2CG0322450.1	AsaLecRLK-G-type-60	1935	644	71163.9	5.54	39.28	77.86	-0.103	plas
AVESA.00010b.r2.2DG0328660.2	AsaLecRLK-G-type-61	2538	845	92207.3	8.07	41.17	91.36	-0.032	chlo
AVESA.00010b.r2.2DG0329590.1	AsaLecRLK-G-type-62	2397	798	88855.3	6.2	32.21	92.79	-0.078	chlo
AVESA.00010b.r2.2DG0329610.1	AsaLecRLK-G-type-63	2421	806	87969	6.04	45.41	84.35	-0.02	chlo
AVESA.00010b.r2.2DG0334710.1	AsaLecRLK-G-type-64	2361	786	87259.4	5.59	36.94	86.3	-0.156	plas
AVESA.00010b.r2.2DG0335590.1	AsaLecRLK-G-type-65	2640	879	95822	5.96	38.17	84.21	-0.088	plas
AVESA.00010b.r2.2DG0351800.1	AsaLecRLK-G-type-66	2517	838	91274.2	5.3	37.93	82.15	-0.093	plas
AVESA.00010b.r2.2DG0351830.1	AsaLecRLK-G-type-67	2589	862	94412.6	5.95	45.5	77.87	-0.218	plas
AVESA.00010b.r2.2DG0351840.1	AsaLecRLK-G-type-68	2556	851	94505.5	6.54	45.5	80.01	-0.24	plas/golg_plas
AVESA.00010b.r2.2DG0351920.1	AsaLecRLK-G-type-69	2541	846	92671.8	6.1	36.82	81.15	-0.171	plas
AVESA.00010b.r2.2DG0361700.1	AsaLecRLK-G-type-70	2454	817	88661.3	6.35	33.5	91.29	-0.014	plas
AVESA.00010b.r2.2DG0361710.1	AsaLecRLK-G-type-71	2412	803	87518.6	8.95	44.17	91.32	-0.171	chlo
AVESA.00010b.r2.2DG0361730.1	AsaLecRLK-G-type-72	2115	704	77607.1	6.65	38.33	85.48	-0.172	extr
AVESA.00010b.r2.2DG0361760.1	AsaLecRLK-G-type-73	2466	821	89879.7	7.46	42.39	89.54	-0.092	chlo/vacu
AVESA.00010b.r2.2DG0361790.2	AsaLecRLK-G-type-74	2517	838	91689.7	5.71	36.11	88.04	-0.018	plas
AVESA.00010b.r2.2DG0361820.1	AsaLecRLK-G-type-75	2274	757	83879.6	6.86	36.6	85.36	-0.132	chlo
AVESA.00010b.r2.2DG0376530.1	AsaLecRLK-G-type-76	2421	806	87542.6	6.16	33.01	89.52	-0.058	vacu
AVESA.00010b.r2.2DG0398120.1	AsaLecRLK-G-type-77	2517	838	91646.8	5.97	44.74	78.09	-0.116	plas
AVESA.00010b.r2.3AG0405560.1	AsaLecRLK-G-type-78	1869	622	69650	6.57	31.76	84.65	-0.113	nucl
AVESA.00010b.r2.3AG0406330.1	AsaLecRLK-G-type-79	2235	744	83787.7	5.45	44.01	87.23	-0.165	cyto
AVESA.00010b.r2.3AG0411940.1	AsaLecRLK-G-type-80	1338	445	49386.9	8.81	30.99	86.56	-0.011	chlo
AVESA.00010b.r2.3AG0413070.1	AsaLecRLK-G-type-81	2505	834	89519	6.41	37.34	82.46	-0.118	plas
AVESA.00010b.r2.3AG0418050.3	AsaLecRLK-G-type-82	2376	791	86004.9	6.09	39.6	85.94	-0.025	plas
AVESA.00010b.r2.3AG0418070.1	AsaLecRLK-G-type-83	2280	759	83738.2	6.43	38.32	95.01	0.061	plas
AVESA.00010b.r2.3AG0418090.1	AsaLecRLK-G-type-84	2283	760	83818	6.27	41.88	89.64	-0.01	plas
AVESA.00010b.r2.3AG0442480.1	AsaLecRLK-G-type-85	2382	793	89306.6	6.06	36.61	79.89	-0.217	extr/vacu
AVESA.00010b.r2.3AG0442490.1	AsaLecRLK-G-type-86	1854	617	69067.8	6.4084	36.78	82.77	-0.103	nucl/cyto
AVESA.00010b.r2.3CG0453740.1	AsaLecRLK-G-type-87	2469	822	92343.5	5.58	44.08	86.11	-0.154	vacu
AVESA.00010b.r2.3CG0459680.1	AsaLecRLK-G-type-88	1866	621	69288.8	6.61	36.06	85.73	-0.023	chlo
AVESA.00010b.r2.3CG0460270.1	AsaLecRLK-G-type-89	2517	838	89868.4	6.08	33.01	84.53	-0.093	plas
AVESA.00010b.r2.3CG0465390.1	AsaLecRLK-G-type-90	2379	792	86564.2	8.05	40.43	86.09	0.028	plas
AVESA.00010b.r2.3CG0465480.2	AsaLecRLK-G-type-91	2322	773	85599.4	6.16	39.37	92.91	0.022	plas
AVESA.00010b.r2.3CG0465510.1	AsaLecRLK-G-type-92	2289	762	85504.7	5.38	46.34	83.54	-0.058	chlo
AVESA.00010b.r2.3CG0467300.1	AsaLecRLK-G-type-93	2208	735	82406.9	5.35	43.52	88.87	-0.134	E.R.
AVESA.00010b.r2.3CG0495690.1	AsaLecRLK-G-type-94	2427	808	91297.8	5.75	33.05	82.49	-0.213	plas
AVESA.00010b.r2.3CG0495730.1	AsaLecRLK-G-type-95	2073	690	77983.9	6.68	35.54	78.39	-0.274	cyto
AVESA.00010b.r2.3CG0495830.1	AsaLecRLK-G-type-96	2352	783	87631.2	6.28	36.04	87.13	-0.075	plas
AVESA.00010b.r2.3CG0509210.1	AsaLecRLK-G-type-97	2508	835	90598.9	6.56	33.43	84.44	-0.081	chlo
AVESA.00010b.r2.3CG0509230.1	AsaLecRLK-G-type-98	2562	853	93155.1	5.65	38.29	85.39	-0.104	plas
AVESA.00010b.r2.3CG0509250.1	AsaLecRLK-G-type-99	2496	831	91873.2	7	38.95	87.44	-0.028	plas
AVESA.00010b.r2.3CG0509270.1	AsaLecRLK-G-type-100	2469	822	90385.2	5.89	38.78	89.31	-0.058	plas
AVESA.00010b.r2.3CG0515040.1	AsaLecRLK-G-type-101	2466	821	88949.4	6.62	35.81	86.57	-0.001	plas
AVESA.00010b.r2.3CG0515500.1	AsaLecRLK-G-type-102	2361	786	86625.8	6.86	37.68	86.17	-0.052	chlo/extr
AVESA.00010b.r2.3CG0515510.1	AsaLecRLK-G-type-103	2385	794	85967.7	9.02	31.82	82.85	-0.086	plas
AVESA.00010b.r2.3DG0519340.1	AsaLecRLK-G-type-104	2376	791	86091.3	6.74	39.16	86.79	-0.016	plas
AVESA.00010b.r2.3DG0519440.2	AsaLecRLK-G-type-105	2283	760	83949.1	6.04	41.58	90.8	-0.025	plas
AVESA.00010b.r2.3DG0542840.1	AsaLecRLK-G-type-106	2322	773	86857.8	6.23	35.58	79.06	-0.214	plas
AVESA.00010b.r2.3DG0542860.1	AsaLecRLK-G-type-107	2409	802	89912.4	7.48	37.74	82.29	-0.138	plas
AVESA.00010b.r2.3DG0542890.1	AsaLecRLK-G-type-108	2364	787	87762.4	5.71	33.53	78.77	-0.142	plas
AVESA.00010b.r2.3DG0554920.1	AsaLecRLK-G-type-109	2484	827	89948.1	6.69	33.83	84.92	-0.102	plas
AVESA.00010b.r2.3DG0554950.1	AsaLecRLK-G-type-110	2580	859	94074	5.56	38.18	83.33	-0.135	plas
AVESA.00010b.r2.3DG0555010.1	AsaLecRLK-G-type-111	2442	813	89521	5.97	42.99	85.99	-0.117	plas
AVESA.00010b.r2.3DG0559130.1	AsaLecRLK-G-type-112	2436	811	90166.4	7.89	40.72	93.26	-0.059	vacu
AVESA.00010b.r2.3DG0562360.1	AsaLecRLK-G-type-113	2253	750	83182.3	5.94	45.12	89.28	-0.178	plas
AVESA.00010b.r2.3DG0570730.1	AsaLecRLK-G-type-114	2553	850	93556.8	6.92	42.27	93.66	-0.091	vacu
AVESA.00010b.r2.3DG0571380.1	AsaLecRLK-G-type-115	1959	652	72825.8	6.14	31.15	88.1	0.016	plas
AVESA.00010b.r2.4AG0585950.1	AsaLecRLK-G-type-116	2835	944	100212	5.98	44.34	84.49	-0.015	plas
AVESA.00010b.r2.4AG0587670.1	AsaLecRLK-G-type-117	2454	817	92664.2	6.33	39.69	83.35	-0.239	chlo
AVESA.00010b.r2.4AG0587680.1	AsaLecRLK-G-type-118	2511	836	92632.5	5.34	40.49	82.2	-0.163	plas
AVESA.00010b.r2.4AG0587720.1	AsaLecRLK-G-type-119	2490	829	90989.9	7.27	42.01	87.3	-0.03	plas
AVESA.00010b.r2.4AG0602100.1	AsaLecRLK-G-type-120	2112	703	76692.1	5.02	35.45	84.88	-0.057	nucl
AVESA.00010b.r2.4AG0618370.1	AsaLecRLK-G-type-121	2586	861	91677.6	7.43	37.08	76.48	-0.04	E.R.
AVESA.00010b.r2.4AG0634690.1	AsaLecRLK-G-type-122	2481	826	89665.9	6.68	33.87	85.73	-0.07	plas
AVESA.00010b.r2.4AG0634710.1	AsaLecRLK-G-type-123	2571	856	93568.4	5.34	39.38	83.06	-0.126	plas
AVESA.00010b.r2.4AG0634720.1	AsaLecRLK-G-type-124	2037	678	74882.7	8.52	41.85	85.6	-0.099	chlo
AVESA.00010b.r2.4AG0634760.1	AsaLecRLK-G-type-125	2457	818	90198	5.86	41.49	87.73	-0.085	plas
AVESA.00010b.r2.4AG0641410.1	AsaLecRLK-G-type-126	2412	803	88106.6	8.31	36.85	84.11	-0.019	plas
AVESA.00010b.r2.4AG0641420.1	AsaLecRLK-G-type-127	2442	813	87942.9	7.49	32.56	82.29	-0.068	chlo
AVESA.00010b.r2.4AG0649720.1	AsaLecRLK-G-type-128	2109	702	76888.6	7.19	42.02	86.13	-0.102	cyto
AVESA.00010b.r2.4CG1255620.1	AsaLecRLK-G-type-129	2442	813	90593.2	5.49	36.96	84.17	-0.175	extr/vacu/golg
AVESA.00010b.r2.4CG1255650.1	AsaLecRLK-G-type-130	2484	827	92420.2	5.45	40.44	85.08	-0.186	plas
AVESA.00010b.r2.4CG1263540.1	AsaLecRLK-G-type-131	2490	829	91498.5	7.49	43.33	91.1	-0.089	plas
AVESA.00010b.r2.4CG1274090.1	AsaLecRLK-G-type-132	2433	810	90469.2	5.95	45.01	87.94	-0.095	plas
AVESA.00010b.r2.4CG1281440.1	AsaLecRLK-G-type-133	2505	834	90738.9	6.08	39.22	84.33	-0.137	vacu
AVESA.00010b.r2.4CG1282990.1	AsaLecRLK-G-type-134	2439	812	91354.5	6.41	34.19	86.28	-0.153	chlo/extr
AVESA.00010b.r2.4CG1283000.1	AsaLecRLK-G-type-135	2406	801	90163.9	6.2	33.01	89.9	-0.144	chlo
AVESA.00010b.r2.4CG1326240.1	AsaLecRLK-G-type-136	1965	654	70152.2	6.71	42.34	78.17	-0.084	chlo
AVESA.00010b.r2.4DG0730690.1	AsaLecRLK-G-type-137	2835	944	100108	6.12	44.16	85	-0.003	plas
AVESA.00010b.r2.4DG0732130.1	AsaLecRLK-G-type-138	2454	817	92617.3	6.59	40.49	83.23	-0.241	chlo
AVESA.00010b.r2.4DG0732140.1	AsaLecRLK-G-type-139	2496	831	92174	5.43	40.5	82.23	-0.177	plas
AVESA.00010b.r2.4DG0732180.1	AsaLecRLK-G-type-140	2490	829	90639.6	7.93	43.1	88.37	0.004	plas
AVESA.00010b.r2.4DG0761830.1	AsaLecRLK-G-type-141	2583	860	91556.4	6.8	36.59	75.88	-0.047	E.R.
AVESA.00010b.r2.4DG0768810.1	AsaLecRLK-G-type-142	2013	670	74266	6.29	30.84	88.39	0.029	vacu
AVESA.00010b.r2.4DG0768820.1	AsaLecRLK-G-type-143	2400	799	87907.4	7.49	35.84	86.38	0.005	plas
AVESA.00010b.r2.4DG0768830.1	AsaLecRLK-G-type-144	2412	803	88128.7	8.31	36.65	84.35	-0.024	E.R.
AVESA.00010b.r2.4DG0768840.1	AsaLecRLK-G-type-145	2448	815	88216.4	7.99	32.73	83.4	-0.055	chlo
AVESA.00010b.r2.4DG0788810.1	AsaLecRLK-G-type-146	2409	802	87358.8	6.62	43.99	88.65	-0.01	plas
AVESA.00010b.r2.5AG0797570.1	AsaLecRLK-G-type-147	2469	822	88968.4	7.77	42.28	84.71	-0.075	plas
AVESA.00010b.r2.5AG0805420.1	AsaLecRLK-G-type-148	1866	621	68842	8.28	35.74	85.83	-0.034	chlo
AVESA.00010b.r2.5AG0832500.1	AsaLecRLK-G-type-149	2445	814	90709.6	5.6	40.78	83.23	-0.207	plas
AVESA.00010b.r2.5AG0836220.1	AsaLecRLK-G-type-150	2064	687	76823.1	6.78	45.81	83.71	-0.152	plas
AVESA.00010b.r2.5AG0858910.1	AsaLecRLK-G-type-151	2454	817	89571.5	5.3	36.38	86.29	-0.163	plas
AVESA.00010b.r2.5AG0858970.2	AsaLecRLK-G-type-152	2508	835	92407.1	5.92	35.91	84.16	-0.197	plas
AVESA.00010b.r2.5AG0859000.1	AsaLecRLK-G-type-153	2028	675	74456.8	5.71	36.34	85.2	-0.129	vacu
AVESA.00010b.r2.5AG0859100.1	AsaLecRLK-G-type-154	2550	849	94266.5	6.19	39.97	82.66	-0.219	plas
AVESA.00010b.r2.5CG0861980.1	AsaLecRLK-G-type-155	2478	825	93136.3	7.73	37.78	86.72	-0.191	vacu
AVESA.00010b.r2.5CG0864480.1	AsaLecRLK-G-type-156	2424	807	90874	6.28	28.77	87.03	-0.095	plas
AVESA.00010b.r2.5CG0875390.1	AsaLecRLK-G-type-157	2409	802	88721.7	5.1	38.5	80.07	-0.176	plas
AVESA.00010b.r2.5CG0875460.1	AsaLecRLK-G-type-158	2544	847	91254.6	5.58	40.55	85.36	-0.072	plas
AVESA.00010b.r2.5CG0875580.1	AsaLecRLK-G-type-159	2475	824	90338.2	6.32	37.99	86.41	-0.067	vacu
AVESA.00010b.r2.5CG0886020.1	AsaLecRLK-G-type-160	2721	906	96150.7	8.15	44.89	80.1	-0.108	plas
AVESA.00010b.r2.5CG0898300.1	AsaLecRLK-G-type-161	1869	622	68553.8	8.2	36.71	90.84	0.014	plas
AVESA.00010b.r2.5CG0902880.1	AsaLecRLK-G-type-162	2445	814	90971.2	5.54	38.26	85.85	-0.173	plas
AVESA.00010b.r2.5CG0915830.1	AsaLecRLK-G-type-163	2373	790	87476.1	6.78	39.33	86.18	-0.049	vacu
AVESA.00010b.r2.5DG0934530.1	AsaLecRLK-G-type-164	1953	650	73275.8	7.74	34.17	91.09	0.018	plas
AVESA.00010b.r2.5DG0940580.1	AsaLecRLK-G-type-165	2496	831	93164.8	6.53	41.71	88.76	-0.116	extr/vacu
AVESA.00010b.r2.5DG0940700.1	AsaLecRLK-G-type-166	2481	826	91828.5	5.25	40.46	83.57	-0.181	plas
AVESA.00010b.r2.5DG0950600.1	AsaLecRLK-G-type-167	2493	830	92121.3	5.21	37.26	80.3	-0.22	chlo
AVESA.00010b.r2.5DG0950630.1	AsaLecRLK-G-type-168	2526	841	92683.7	5.57	40.71	88.43	-0.115	plas
AVESA.00010b.r2.5DG0950640.1	AsaLecRLK-G-type-169	2376	791	87244.5	5.95	34.76	86.86	-0.13	plas
AVESA.00010b.r2.5DG0950820.1	AsaLecRLK-G-type-170	2493	830	91754.1	7.72	35.93	87.42	-0.087	plas
AVESA.00010b.r2.5DG0961950.1	AsaLecRLK-G-type-171	2730	909	96318.9	8.58	40.6	79.94	-0.11	plas
AVESA.00010b.r2.5DG0973110.1	AsaLecRLK-G-type-172	2586	861	95905.9	6.27	40.63	88.8	-0.067	plas
AVESA.00010b.r2.5DG0976960.1	AsaLecRLK-G-type-173	2445	814	90684.7	5.48	38.57	84.78	-0.181	plas
AVESA.00010b.r2.5DG0987840.1	AsaLecRLK-G-type-174	1995	664	74148.1	7.21	41.79	84.74	-0.071	nucl
AVESA.00010b.r2.6AG1016540.1	AsaLecRLK-G-type-175	2664	887	98159.4	6.7	41.28	90.16	-0.085	plas
AVESA.00010b.r2.6AG1026840.1	AsaLecRLK-G-type-176	2481	826	88779.1	6.49	47.23	79.96	-0.13	plas
AVESA.00010b.r2.6AG1037780.1	AsaLecRLK-G-type-177	2385	794	88292.3	5.51	39.63	84.46	-0.178	E.R.
AVESA.00010b.r2.6AG1041220.1	AsaLecRLK-G-type-178	2700	899	95223.8	6.77	46.67	85.54	-0.056	vacu
AVESA.00010b.r2.6AG1049420.1	AsaLecRLK-G-type-179	2436	811	91577.8	5.48	44.39	88.82	-0.228	plas
AVESA.00010b.r2.6AG1049430.1	AsaLecRLK-G-type-180	2463	820	92004.6	6.03	37.59	88.32	-0.115	plas
AVESA.00010b.r2.6AG1049450.1	AsaLecRLK-G-type-181	2532	843	93689.9	5.56	40.89	82.66	-0.259	plas
AVESA.00010b.r2.6AG1068760.1	AsaLecRLK-G-type-182	2442	813	90669.4	5.59	37.33	84.42	-0.177	plas
AVESA.00010b.r2.6AG1068790.1	AsaLecRLK-G-type-183	2328	775	86639.2	5.05	36.93	82.49	-0.208	plas
AVESA.00010b.r2.6AG1068900.1	AsaLecRLK-G-type-184	2526	841	94233.5	5.8	44.23	82.07	-0.238	plas
AVESA.00010b.r2.6CG1076750.1	AsaLecRLK-G-type-185	2385	794	88158.1	5.42	41.61	85.44	-0.16	vacu
AVESA.00010b.r2.6CG1103080.1	AsaLecRLK-G-type-186	2487	828	91513.7	6.43	39.55	90.22	-0.102	chlo/extr
AVESA.00010b.r2.6CG1134900.1	AsaLecRLK-G-type-187	2691	896	95042.5	6.19	46.39	85.39	-0.057	E.R.
AVESA.00010b.r2.6CG1140990.1	AsaLecRLK-G-type-188	2430	809	90026.5	6.35	37.15	86.17	-0.11	plas
AVESA.00010b.r2.6CG1141090.1	AsaLecRLK-G-type-189	2469	822	91280.7	8.92	35.44	89.87	-0.097	plas
AVESA.00010b.r2.6DG1150970.1	AsaLecRLK-G-type-190	2532	843	93800.1	5.69	40.16	83.12	-0.261	plas
AVESA.00010b.r2.6DG1150990.1	AsaLecRLK-G-type-191	2463	820	92115.7	6	37.16	89.38	-0.097	plas
AVESA.00010b.r2.6DG1151000.1	AsaLecRLK-G-type-192	2025	674	74881.1	6.25	44.67	85.65	-0.096	plas
AVESA.00010b.r2.6DG1151060.1	AsaLecRLK-G-type-193	2427	808	91057.6	5.41	46.86	85.77	-0.18	plas
AVESA.00010b.r2.6DG1159110.1	AsaLecRLK-G-type-194	2706	901	95531.1	6.49	45.85	85.67	-0.061	vacu
AVESA.00010b.r2.6DG1162550.1	AsaLecRLK-G-type-195	2385	794	88097	5.32	38.89	85.19	-0.181	extr/E.R.
AVESA.00010b.r2.6DG1172930.1	AsaLecRLK-G-type-196	2073	690	74150	8.68	49.61	71.3	-0.22	vacu
AVESA.00010b.r2.6DG1182830.1	AsaLecRLK-G-type-197	2478	825	90990.1	6.16	38.62	90.3	-0.09	plas
AVESA.00010b.r2.7AG1186610.1	AsaLecRLK-G-type-198	2088	695	76565.2	8.31	41.14	88.66	-0.099	extr
AVESA.00010b.r2.7AG1186700.1	AsaLecRLK-G-type-199	2502	833	91987	7.48	46.87	89.76	-0.057	extr
AVESA.00010b.r2.7AG1186710.1	AsaLecRLK-G-type-200	2976	991	108433	7.6796	45.11	90.91	-0.081	chlo/plas
AVESA.00010b.r2.7AG1194900.1	AsaLecRLK-G-type-201	2472	823	91071.2	5.91	44.65	90.46	-0.159	plas
AVESA.00010b.r2.7AG1202420.1	AsaLecRLK-G-type-202	2436	811	91215.2	6.06	29	87.31	-0.097	plas
AVESA.00010b.r2.7AG1204740.1	AsaLecRLK-G-type-203	2352	783	87966.1	6.18	38.86	87.61	-0.15	cyto
AVESA.00010b.r2.7CG0661160.1	AsaLecRLK-G-type-204	2436	811	90419.2	6.89	39.96	90.26	-0.134	plas
AVESA.00010b.r2.7CG0665770.1	AsaLecRLK-G-type-205	2493	830	92791.4	7.69	48.3	90.08	-0.111	plas
AVESA.00010b.r2.7CG0682170.1	AsaLecRLK-G-type-206	2454	817	92756.4	6.13	39.9	83.12	-0.224	plas
AVESA.00010b.r2.7CG0682180.1	AsaLecRLK-G-type-207	2514	837	92814.9	5.55	39.69	83.15	-0.153	vacu
AVESA.00010b.r2.7CG0713550.1	AsaLecRLK-G-type-208	2589	862	91457.3	6.8	38.34	76.83	-0.033	plas
AVESA.00010b.r2.7DG1337990.1	AsaLecRLK-G-type-209	2430	809	90864	6.23	28.09	88.62	-0.085	plas
AVESA.00010b.r2.7DG1340260.1	AsaLecRLK-G-type-210	2481	826	93015	7.51	35.94	86.26	-0.202	extr/E.R.
AVESA.00010b.r2.7DG1350650.1	AsaLecRLK-G-type-211	2451	816	89843.3	8.23	32.76	92.1	0.04	extr
AVESA.00010b.r2.7DG1350660.1	AsaLecRLK-G-type-212	2394	797	87941.4	6.05	34.57	87.63	-0.042	chlo
AVESA.00010b.r2.7DG1350670.1	AsaLecRLK-G-type-213	2388	795	87489.9	5.93	37.32	91.01	-0.003	extr
AVESA.00010b.r2.7DG1350680.1	AsaLecRLK-G-type-214	2412	803	88862.3	6.55	34.97	88.17	-0.056	chlo/vacu
AVESA.00010b.r2.7DG1350700.1	AsaLecRLK-G-type-215	1746	581	64110.2	7.75	43.2	88.45	-0.067	chlo
AVESA.00010b.r2.7DG1350860.1	AsaLecRLK-G-type-216	2433	810	88976.1	6.36	37.57	90.17	-0.007	plas
AVESA.00010b.r2.7DG1356680.1	AsaLecRLK-G-type-217	2436	811	91413.5	6.69	35.62	90.11	-0.162	nucl
AVESA.00010b.r2.7DG1359010.1	AsaLecRLK-G-type-218	2481	826	91876.1	5.99	46.62	89.1	-0.092	plas
AVESA.00010b.r2.7DG1369900.1	AsaLecRLK-G-type-219	2418	805	90396.5	6.68	46.36	87.03	-0.13	plas
AVESA.00010b.r2.3AG0441760.1	AsaLecRLK-C-type-1	1680	559	61711.1	9.2	43.09	91.22	-0.057	plas
AVESA.00010b.r2.3CG0494860.1	AsaLecRLK-C-type-2	1662	553	61053.2	9.15	43.74	89.75	-0.087	plas
AVESA.00010b.r2.3DG0542230.1	AsaLecRLK-C-type-3	1665	554	61183.4	9.2	43.04	90.63	-0.077	plas
AVESA.00010b.r2.1AG0011940.1	AsaLecRLK-L-type-1	2019	672	72091.4	6.26	37.44	96.34	0.101	plas
AVESA.00010b.r2.1AG0016290.1	AsaLecRLK-L-type-2	2040	679	72801.6	9.28	43.37	93.11	0.087	chlo/mito
AVESA.00010b.r2.1AG0029180.1	AsaLecRLK-L-type-3	1971	656	73419.9	6.2	36.75	93.29	-0.13	E.R.
AVESA.00010b.r2.1AG0029190.1	AsaLecRLK-L-type-4	1935	644	72367.1	8.07	24.95	94.15	-0.131	vacu
AVESA.00010b.r2.1AG0043760.1	AsaLecRLK-L-type-5	2019	672	72065.2	6.11	36.85	94.3	0.091	plas
AVESA.00010b.r2.1AG0048580.1	AsaLecRLK-L-type-6	2040	679	72933.6	9.28	46.05	91.94	0.048	plas
AVESA.00010b.r2.1CG0078800.1	AsaLecRLK-L-type-7	2121	706	78072.6	6.55	34.34	94.69	-0.007	plas
AVESA.00010b.r2.1CG0078810.1	AsaLecRLK-L-type-8	2019	672	75042.8	6.59	33.05	89.78	-0.122	plas
AVESA.00010b.r2.1CG0117850.1	AsaLecRLK-L-type-9	1977	658	73077.1	6.2	32.42	80.73	-0.138	chlo
AVESA.00010b.r2.1DG0144600.1	AsaLecRLK-L-type-10	1992	663	74340.9	8.43	40.72	90.41	-0.088	vacu
AVESA.00010b.r2.1DG0145150.1	AsaLecRLK-L-type-11	1785	594	62896.9	6.19	49.18	81.58	-0.115	nucl
AVESA.00010b.r2.1DG0145390.1	AsaLecRLK-L-type-12	2004	667	73772.6	7.31	27.83	90.21	-0.061	plas
AVESA.00010b.r2.1DG0148640.1	AsaLecRLK-L-type-13	1974	657	72586.2	5.97	32.13	84.78	-0.143	plas
AVESA.00010b.r2.1DG0148670.1	AsaLecRLK-L-type-14	1998	665	74177.9	8.24	35.01	82.27	-0.279	plas
AVESA.00010b.r2.1DG0162270.1	AsaLecRLK-L-type-15	2019	672	71789	6.29	38.24	94.46	0.102	plas
AVESA.00010b.r2.1DG0195910.1	AsaLecRLK-L-type-16	1926	641	71748.2	6.88	24.68	93.79	-0.058	plas
AVESA.00010b.r2.1DG0195920.1	AsaLecRLK-L-type-17	1272	423	47214.3	8.2	41.93	94.28	0.034	E.R.
AVESA.00010b.r2.2AG0212690.1	AsaLecRLK-L-type-18	2172	723	78968	6.24	47.24	85.81	-0.233	chlo
AVESA.00010b.r2.2AG0212750.1	AsaLecRLK-L-type-19	2085	694	76035.9	6.25	30.26	92.95	0.001	E.R.
AVESA.00010b.r2.2AG0212780.1	AsaLecRLK-L-type-20	2031	676	75149.1	6.2	38.45	93.02	0.003	plas
AVESA.00010b.r2.2AG0212800.1	AsaLecRLK-L-type-21	2019	672	74604.2	6.16	35.48	91.25	-0.066	extr/E.R.
AVESA.00010b.r2.2AG0212810.1	AsaLecRLK-L-type-22	2022	673	73534.7	6.23	30.64	90.46	-0.073	plas
AVESA.00010b.r2.2AG0215600.2	AsaLecRLK-L-type-23	2184	727	78597.8	5.68	40.69	85.21	-0.099	chlo
AVESA.00010b.r2.2AG0215610.1	AsaLecRLK-L-type-24	2169	722	78016.4	6.04	41.1	85.42	-0.053	chlo
AVESA.00010b.r2.2AG0223370.1	AsaLecRLK-L-type-25	2139	712	76676.7	7.96	36.85	82.06	-0.127	plas
AVESA.00010b.r2.2AG0231550.1	AsaLecRLK-L-type-26	2049	682	74725.5	6.75	32.07	87.36	-0.014	vacu
AVESA.00010b.r2.2AG0231560.1	AsaLecRLK-L-type-27	2940	979	107345	5.95	28.16	92.4	-0.069	plas
AVESA.00010b.r2.2AG0235760.1	AsaLecRLK-L-type-28	2070	689	76407	8.95	27.37	84.6	-0.111	plas
AVESA.00010b.r2.2AG0235930.1	AsaLecRLK-L-type-29	2088	695	76288.9	8.54	38.66	86.06	-0.109	vacu
AVESA.00010b.r2.2AG0235960.1	AsaLecRLK-L-type-30	2088	695	76476.9	8.53	35.87	85.63	-0.143	chlo
AVESA.00010b.r2.2AG0235980.1	AsaLecRLK-L-type-31	2085	694	76224.7	8.75	36.49	86.02	-0.132	plas
AVESA.00010b.r2.2CG0271760.1	AsaLecRLK-L-type-32	2061	686	77033.3	6.43	34.98	82.97	-0.222	chlo
AVESA.00010b.r2.2CG0291400.1	AsaLecRLK-L-type-33	1563	520	57290.9	6	54	96.02	-0.19	chlo
AVESA.00010b.r2.2CG0291410.1	AsaLecRLK-L-type-34	2055	684	75048.7	6.07	32.82	92.88	-0.016	extr
AVESA.00010b.r2.2CG0291440.1	AsaLecRLK-L-type-35	2010	669	74727	6.2	40.31	89.43	-0.147	nucl/cyto/vacu
AVESA.00010b.r2.2CG0291470.1	AsaLecRLK-L-type-36	2025	674	74248.2	6	28.98	90.79	-0.014	vacu
AVESA.00010b.r2.2CG0291480.1	AsaLecRLK-L-type-37	2022	673	75162.5	7.98	28.86	99.06	-0.006	plas/E.R.
AVESA.00010b.r2.2CG0291490.1	AsaLecRLK-L-type-38	2073	690	76604	6.95	35.88	95.13	0.024	plas
AVESA.00010b.r2.2CG0291510.1	AsaLecRLK-L-type-39	2031	676	74056.4	5.86	32.26	92.2	-0.079	plas
AVESA.00010b.r2.2CG0291520.1	AsaLecRLK-L-type-40	2025	674	74732.5	6.88	38.08	92.7	-0.059	plas
AVESA.00010b.r2.2CG0294540.1	AsaLecRLK-L-type-41	2169	722	78316.5	5.97	39.45	85.14	-0.114	chlo
AVESA.00010b.r2.2CG0302710.1	AsaLecRLK-L-type-42	2157	718	77258.5	8.2	35.33	82.47	-0.109	plas
AVESA.00010b.r2.2CG0310980.1	AsaLecRLK-L-type-43	2043	680	74310.2	6.9	31.07	88.04	0.016	plas
AVESA.00010b.r2.2CG0310990.1	AsaLecRLK-L-type-44	2181	726	79661.2	7.09	28.02	91.31	-0.02	plas
AVESA.00010b.r2.2CG0314910.1	AsaLecRLK-L-type-45	2085	694	77152.6	8.39	28.54	86.96	-0.148	plas
AVESA.00010b.r2.2CG0315050.1	AsaLecRLK-L-type-46	2103	700	77017.5	7.97	41.01	84.89	-0.162	vacu
AVESA.00010b.r2.2CG0324710.2	AsaLecRLK-L-type-47	2319	772	85104.6	9.38	45.7	77.91	-0.265	plas
AVESA.00010b.r2.2DG0334890.2	AsaLecRLK-L-type-48	2172	723	78055.4	5.85	40.75	86.24	-0.046	chlo
AVESA.00010b.r2.2DG0334900.2	AsaLecRLK-L-type-49	2154	717	77533.4	5.76	39.73	83.01	-0.142	chlo
AVESA.00010b.r2.2DG0337420.1	AsaLecRLK-L-type-50	2022	673	74348.9	6.45	36.61	91.66	-0.038	plas
AVESA.00010b.r2.2DG0337440.1	AsaLecRLK-L-type-51	1635	544	60331.9	6.9	37.6	90	-0.071	extr
AVESA.00010b.r2.2DG0337450.1	AsaLecRLK-L-type-52	2013	670	73280.4	6.15	30.34	90.13	-0.08	plas
AVESA.00010b.r2.2DG0337550.1	AsaLecRLK-L-type-53	2028	675	74903.9	6.06	33.49	89.96	-0.033	vacu
AVESA.00010b.r2.2DG0337580.1	AsaLecRLK-L-type-54	2010	669	74685	6.13	38.61	89.28	-0.113	E.R.
AVESA.00010b.r2.2DG0337590.1	AsaLecRLK-L-type-55	2085	694	76090.9	6.19	31.34	92.52	0	E.R.
AVESA.00010b.r2.2DG0353300.1	AsaLecRLK-L-type-56	2052	683	76651	6.9	35.95	83.91	-0.183	plas
AVESA.00010b.r2.2DG0354070.1	AsaLecRLK-L-type-57	2013	670	73752.3	6.42	32.29	92.85	-0.029	cyto
AVESA.00010b.r2.2DG0354170.1	AsaLecRLK-L-type-58	2091	696	77179.1	9.64	38.2	82.67	-0.273	cyto
AVESA.00010b.r2.2DG0354180.1	AsaLecRLK-L-type-59	1365	454	50848.8	9.41	32.83	94.91	-0.105	cyto
AVESA.00010b.r2.2DG0354210.1	AsaLecRLK-L-type-60	2004	667	73569.4	9	31.81	92.53	-0.061	vacu
AVESA.00010b.r2.2DG0354220.1	AsaLecRLK-L-type-61	2025	674	74148.5	5.83	35.65	94.3	0.007	plas
AVESA.00010b.r2.2DG0354230.1	AsaLecRLK-L-type-62	2016	671	74071.5	6.45	33	93	-0.057	plas
AVESA.00010b.r2.2DG0357430.2	AsaLecRLK-L-type-63	1056	351	39100.7	7.67	27.53	85.78	-0.085	E.R.
AVESA.00010b.r2.2DG0367510.1	AsaLecRLK-L-type-64	2091	696	76457.7	7.28	37.06	83.98	-0.143	chlo
AVESA.00010b.r2.2DG0367660.1	AsaLecRLK-L-type-65	1527	508	56727.6	9.22	24.7	87.52	-0.149	plas
AVESA.00010b.r2.2DG0371960.1	AsaLecRLK-L-type-66	2943	980	107416	6.01	26.55	93.49	-0.049	plas
AVESA.00010b.r2.2DG0371970.1	AsaLecRLK-L-type-67	2052	683	74719.6	6.88	32	87.67	0.007	plas
AVESA.00010b.r2.2DG0397330.1	AsaLecRLK-L-type-68	1962	653	71880.2	5.96	40.94	96.85	0.031	chlo
AVESA.00010b.r2.2DG0399790.1	AsaLecRLK-L-type-69	2166	721	76227.7	6.49	39.87	88.68	-0.002	plas
AVESA.00010b.r2.3AG0420430.1	AsaLecRLK-L-type-70	2148	715	77383.7	5.59	39.92	85.01	-0.112	plas
AVESA.00010b.r2.3AG0448860.1	AsaLecRLK-L-type-71	1473	490	54182.1	8.51	37.83	68.84	-0.254	plas/vacu
AVESA.00010b.r2.3CG0509600.1	AsaLecRLK-L-type-72	2010	669	72826	5.51	34.27	92.3	0.035	plas
AVESA.00010b.r2.3DG0521620.1	AsaLecRLK-L-type-73	2163	720	77845.4	5.75	41.36	85.76	-0.096	plas
AVESA.00010b.r2.3DG0549810.1	AsaLecRLK-L-type-74	2103	700	78091.7	8.51	36.91	78.29	-0.24	plas
AVESA.00010b.r2.3DG0555330.1	AsaLecRLK-L-type-75	2010	669	72724.9	5.51	35.58	90.55	0.026	plas
AVESA.00010b.r2.3DG0565750.1	AsaLecRLK-L-type-76	2043	680	75848.9	6.39	31.89	93.93	-0.054	plas
AVESA.00010b.r2.3DG0566290.1	AsaLecRLK-L-type-77	2202	733	77084.2	6.23	42.77	87.84	0.038	vacu
AVESA.00010b.r2.3DG0566550.1	AsaLecRLK-L-type-78	2004	667	73897.8	8.34	29.54	89.46	-0.069	plas
AVESA.00010b.r2.3DG0566560.1	AsaLecRLK-L-type-79	2010	669	73840.5	6.42	31.74	94.14	0.007	plas
AVESA.00010b.r2.4AG0585650.1	AsaLecRLK-L-type-80	2121	706	76815.1	5.82	42.37	89.12	-0.034	vacu
AVESA.00010b.r2.4AG0609620.1	AsaLecRLK-L-type-81	2034	677	73964.7	6.34	36.39	95.3	0.012	plas
AVESA.00010b.r2.4AG0616060.1	AsaLecRLK-L-type-82	2133	710	76820.1	6.09	44.68	93.39	-0.08	extr
AVESA.00010b.r2.4AG0616550.1	AsaLecRLK-L-type-83	2322	773	84572.1	7.64	42.84	90.19	-0.131	extr/vacu
AVESA.00010b.r2.4AG0620640.1	AsaLecRLK-L-type-84	1509	502	55981.3	7.68	36.28	94.32	-0.084	chlo
AVESA.00010b.r2.4AG0636170.1	AsaLecRLK-L-type-85	2082	693	75157.5	5.45	36.18	88.98	0.025	plas
AVESA.00010b.r2.4CG1253220.1	AsaLecRLK-L-type-86	2055	684	76254.2	6.14	41.13	86.92	-0.104	plas
AVESA.00010b.r2.4CG1253230.1	AsaLecRLK-L-type-87	2034	677	75411.1	6.43	35.47	85.26	-0.1	plas
AVESA.00010b.r2.4CG1254800.1	AsaLecRLK-L-type-88	2253	750	83395.6	7.71	50.92	81.24	-0.272	E.R.
AVESA.00010b.r2.4CG1292300.1	AsaLecRLK-L-type-89	2088	695	75461.9	5.73	37.69	83.93	-0.072	extr
AVESA.00010b.r2.4DG0730410.1	AsaLecRLK-L-type-90	2121	706	76853.2	5.82	42.66	89.39	-0.032	vacu
AVESA.00010b.r2.4DG0753030.1	AsaLecRLK-L-type-91	2040	679	73930.7	6.4	35.12	95.74	0.011	plas
AVESA.00010b.r2.4DG0757760.1	AsaLecRLK-L-type-92	2025	674	75315.4	6.86	35.32	89.96	-0.124	extr/E.R.
AVESA.00010b.r2.4DG0757770.1	AsaLecRLK-L-type-93	1656	551	61108.5	6.71	28.47	88.29	-0.13	plas
AVESA.00010b.r2.4DG0759570.1	AsaLecRLK-L-type-94	2133	710	76800.9	5.69	46.66	92.17	-0.085	mito/extr
AVESA.00010b.r2.4DG0759990.1	AsaLecRLK-L-type-95	1365	454	49584.8	9.53	39.72	99.65	-0.022	chlo
AVESA.00010b.r2.4DG0763750.1	AsaLecRLK-L-type-96	2031	676	73444.9	5.73	34.22	99.47	0.046	plas
AVESA.00010b.r2.4DG0764020.1	AsaLecRLK-L-type-97	2022	673	74707.2	5.76	35.6	91.8	-0.043	plas
AVESA.00010b.r2.4DG0769090.1	AsaLecRLK-L-type-98	2007	668	74032.4	6.71	44.55	91.95	-0.009	vacu
AVESA.00010b.r2.5AG0817470.1	AsaLecRLK-L-type-99	2073	690	74601.5	6.8	41.06	86.41	-0.077	plas
AVESA.00010b.r2.5AG0837610.1	AsaLecRLK-L-type-100	1992	663	71754.2	8.83	48.21	91.63	-0.011	chlo/mito
AVESA.00010b.r2.5AG0859640.1	AsaLecRLK-L-type-101	2025	674	75223.9	5.84	36.93	93.23	-0.057	plas
AVESA.00010b.r2.5AG0859650.1	AsaLecRLK-L-type-102	1992	663	73157.7	6.24	30.11	98.21	0.006	vacu
AVESA.00010b.r2.5CG0874960.1	AsaLecRLK-L-type-103	2025	674	74965.7	6.2	38.52	91.94	-0.06	plas
AVESA.00010b.r2.5CG0874970.1	AsaLecRLK-L-type-104	2022	673	74566.2	6.31	30.27	96.58	-0.034	vacu
AVESA.00010b.r2.5CG0893670.1	AsaLecRLK-L-type-105	2139	712	77792.9	6.43	35.46	84.07	-0.142	plas
AVESA.00010b.r2.5CG0893700.1	AsaLecRLK-L-type-106	1611	536	58642.3	6.36	34.29	80.32	-0.175	plas
AVESA.00010b.r2.5CG0897030.1	AsaLecRLK-L-type-107	2007	668	72428.8	8.7	48.3	89.93	-0.049	chlo
AVESA.00010b.r2.5CG0902570.1	AsaLecRLK-L-type-108	2028	675	73325	5.93	34.43	98.9	0.08	plas
AVESA.00010b.r2.5CG0919800.1	AsaLecRLK-L-type-109	2328	775	84592.8	8.5	40.19	83.6	-0.166	plas
AVESA.00010b.r2.5CG0931570.1	AsaLecRLK-L-type-110	2217	738	78945	5.97	38.45	81.18	-0.118	plas
AVESA.00010b.r2.5DG0950110.1	AsaLecRLK-L-type-111	1992	663	73060.3	5.83	31.44	97.03	-0.038	vacu
AVESA.00010b.r2.5DG0950120.1	AsaLecRLK-L-type-112	1485	494	55797.3	6.72	42.08	94.27	-0.133	E.R.
AVESA.00010b.r2.5DG0963820.1	AsaLecRLK-L-type-113	1095	364	39745.9	7.09	37.82	78.79	-0.225	chlo
AVESA.00010b.r2.5DG0972140.1	AsaLecRLK-L-type-114	1989	662	71706.2	9.09	48.11	91.03	-0.026	chlo/mito
AVESA.00010b.r2.5DG0990890.1	AsaLecRLK-L-type-115	2073	690	74735.7	6.49	40.04	87.09	-0.077	plas
AVESA.00010b.r2.6AG1015690.1	AsaLecRLK-L-type-116	2067	688	76691.4	8.73	34.92	87.54	-0.178	plas
AVESA.00010b.r2.6AG1028650.1	AsaLecRLK-L-type-117	2235	744	79903.1	6.97	39.01	83.41	-0.114	plas
AVESA.00010b.r2.6AG1033940.1	AsaLecRLK-L-type-118	1989	662	72196.6	6.24	32.58	96.74	0.064	plas
AVESA.00010b.r2.6AG1037600.1	AsaLecRLK-L-type-119	2025	674	74058.1	8.58	25.56	97.94	-0.03	plas
AVESA.00010b.r2.6AG1037620.1	AsaLecRLK-L-type-120	1446	481	51980	6.76	34.6	89.63	-0.017	plas
AVESA.00010b.r2.6AG1052770.1	AsaLecRLK-L-type-121	2052	683	76748.1	6.49	36.26	83.62	-0.191	plas
AVESA.00010b.r2.6AG1053450.1	AsaLecRLK-L-type-122	1650	549	60067.8	9.15	34.47	92.71	-0.052	cyto
AVESA.00010b.r2.6AG1053470.1	AsaLecRLK-L-type-123	2022	673	73863.6	8.78	34.49	91.14	-0.051	cyto
AVESA.00010b.r2.6AG1053500.1	AsaLecRLK-L-type-124	2013	670	73595.1	6.64	30.55	93	-0.028	cyto
AVESA.00010b.r2.6AG1069720.1	AsaLecRLK-L-type-125	1686	561	62125.4	8.11	55.34	77.68	-0.292	vacu
AVESA.00010b.r2.6CG1076940.1	AsaLecRLK-L-type-126	2043	680	74802.8	6.29	36.05	90.6	-0.093	cyto
AVESA.00010b.r2.6CG1076950.1	AsaLecRLK-L-type-127	2004	667	73440.5	8.59	25.49	96.78	-0.027	plas
AVESA.00010b.r2.6CG1080570.1	AsaLecRLK-L-type-128	1986	661	71994.1	6.33	29.15	94.1	0.013	plas
AVESA.00010b.r2.6CG1086540.1	AsaLecRLK-L-type-129	2229	742	80257.6	6.97	38.67	84.53	-0.138	plas
AVESA.00010b.r2.6CG1117490.1	AsaLecRLK-L-type-130	1935	644	72177.6	6.45	25.79	94.44	-0.109	vacu
AVESA.00010b.r2.6CG1117500.1	AsaLecRLK-L-type-131	1971	656	73365.7	6.22	35.87	93.6	-0.131	E.R.
AVESA.00010b.r2.6CG1124520.1	AsaLecRLK-L-type-132	1851	616	67997.8	9.39	43.66	82.81	-0.183	mito
AVESA.00010b.r2.6CG1125150.1	AsaLecRLK-L-type-133	1713	570	64052.1	6.26	36.65	90.81	-0.215	plas
AVESA.00010b.r2.6CG1125160.1	AsaLecRLK-L-type-134	2028	675	74439	6.39	36.51	90.24	-0.08	vacu
AVESA.00010b.r2.6CG1138990.1	AsaLecRLK-L-type-135	1296	431	48396.4	6.77	33.32	94.34	-0.238	chlo/plas
AVESA.00010b.r2.6DG1162740.1	AsaLecRLK-L-type-136	2043	680	74563.8	6.43	34	91.47	-0.072	plas
AVESA.00010b.r2.6DG1162750.1	AsaLecRLK-L-type-137	2034	677	73911.8	8.14	24.68	98.06	-0.002	plas
AVESA.00010b.r2.6DG1166250.1	AsaLecRLK-L-type-138	1989	662	72386.7	5.96	33.23	97.18	0.054	plas
AVESA.00010b.r2.6DG1171070.1	AsaLecRLK-L-type-139	2241	746	80230.5	6.58	36.73	83.18	-0.15	plas
AVESA.00010b.r2.6DG1183520.1	AsaLecRLK-L-type-140	2067	688	76453.1	8.39	35.97	87.69	-0.156	plas
AVESA.00010b.r2.7AG1187750.1	AsaLecRLK-L-type-141	1944	647	72063.3	5.99	36.48	94.76	-0.06	E.R.
AVESA.00010b.r2.7AG1187770.1	AsaLecRLK-L-type-142	1470	489	54788.6	8.12	21.9	91.47	-0.094	plas
AVESA.00010b.r2.7AG1188490.2	AsaLecRLK-L-type-143	1761	586	65633.5	7.67	27.03	82.37	-0.311	pero
AVESA.00010b.r2.7AG1191390.1	AsaLecRLK-L-type-144	2004	667	73665.4	6.86	28.61	89.61	-0.049	plas
AVESA.00010b.r2.7AG1191400.1	AsaLecRLK-L-type-145	2001	666	73562.2	6.39	30.74	95.45	0.023	plas
AVESA.00010b.r2.7AG1191620.1	AsaLecRLK-L-type-146	2184	727	76553.8	6.36	46.4	88.31	0.02	vacu
AVESA.00010b.r2.7AG1192170.1	AsaLecRLK-L-type-147	1992	663	74243.8	8.43	39.82	90.26	-0.086	vacu
AVESA.00010b.r2.7AG1192180.1	AsaLecRLK-L-type-148	2043	680	75808.9	6.17	29.85	95.91	-0.026	plas
AVESA.00010b.r2.7AG1199330.1	AsaLecRLK-L-type-149	2151	716	77278.3	5.66	42.14	89.76	-0.092	plas
AVESA.00010b.r2.7AG1213770.1	AsaLecRLK-L-type-150	2163	720	76027.4	6.87	41.52	89.33	-0.006	plas
AVESA.00010b.r2.7AG1218400.1	AsaLecRLK-L-type-151	2193	730	78794.2	5.29	43.71	87.88	-0.044	plas
AVESA.00010b.r2.7AG1218410.1	AsaLecRLK-L-type-152	2229	742	79757.9	5.9	38.99	81.25	-0.131	plas
AVESA.00010b.r2.7AG1242390.1	AsaLecRLK-L-type-153	2082	693	74954.4	5.92	36.28	87.26	-0.049	plas
AVESA.00010b.r2.7AG1243910.1	AsaLecRLK-L-type-154	2118	705	77148.3	6.51	34.85	80.43	-0.178	plas
AVESA.00010b.r2.7CG0705040.1	AsaLecRLK-L-type-155	1446	481	52979.2	8.23	38.15	95.86	-0.022	E.R./E.R._plas
AVESA.00010b.r2.7CG0709610.1	AsaLecRLK-L-type-156	2160	719	80410.4	6.75	37.29	89.33	-0.136	plas
AVESA.00010b.r2.7CG0709620.1	AsaLecRLK-L-type-157	2025	674	74888.4	5.99	29.52	89.38	-0.112	nucl/cyto/plas/extr/E.R/golg
AVESA.00010b.r2.7CG0711290.1	AsaLecRLK-L-type-158	2133	710	76765.9	6.11	43.72	92	-0.093	mito/extr
AVESA.00010b.r2.7CG0711600.1	AsaLecRLK-L-type-159	2226	741	81113	5.57	42	89.73	-0.13	plas
AVESA.00010b.r2.7CG0711620.1	AsaLecRLK-L-type-160	2274	757	82582.8	6.46	41.3	91.57	-0.09	extr
AVESA.00010b.r2.7DG1334880.1	AsaLecRLK-L-type-161	2397	798	87043.2	5.72	43	87.37	-0.136	vacu
AVESA.00010b.r2.7DG1344060.1	AsaLecRLK-L-type-162	1608	535	58813.2	6.22	38.66	93.64	-0.123	chlo
AVESA.00010b.r2.7DG1366250.1	AsaLecRLK-L-type-163	2082	693	75300.6	5.86	36.97	86.42	-0.08	plas
AVESA.00010b.r2.7DG1390020.1	AsaLecRLK-L-type-164	2226	741	79629.7	5.83	38.5	81.24	-0.127	plas
AVESA.00010b.r2.7DG1390030.1	AsaLecRLK-L-type-165	2457	818	88004.6	5.74	47.35	85.23	-0.081	plas
AVESA.00010b.r2.7DG1391880.1	AsaLecRLK-L-type-166	1962	653	72329.7	6.29	42.92	96.4	-0.013	chlo
AVESA.00010b.r2.7DG1394040.1	AsaLecRLK-L-type-167	2166	721	75885.3	6.87	38.64	88.81	0.024	plas
AVESA.00010b.r2.UnG1429520.1	AsaLecRLK-L-type-168	915	304	34098.2	10.1958	44.85	93.91	-0.198	cyto

## Sheet: S2_Conservative motif
Gui Xiong et al. Genome-Wide Identification of LecRLKs Gene Family in Avena sativa. Supplementary Tables S1-S10.
Table S2. Conservative motif information of in AsaLecRLKs gene family members.
Motif	Logo	Name	E-value	Sites	Length	Domain
motif 1		RYRIILGVARGLLYLHEECRQCIIHRDIKPSNILLDAEMNPKJGDFGLAR	2.7e-4458	367	50	Pkinases
motif 2		AEVVSIGRJRHRNLVRLLGFC	2.1e-1700	378	21	Pkinases
motif 3		HGQSPQTTRVVGTMGYLAP	1.8e-1303	298	19	Pkinases
motif 4		WISGGPITTKVDVYSFGV	1.3e-1304	154	18	Pkinases
motif 5		ELLLVYEYMPNGSLD	6.4e-1192	376	15	Pkinases
motif 6		LKLGLLCSQPBPSARPTMRQV	4.3e-1102	346	21	Pkinases
motif 7		KLGQGGFGSVYKGVL	1.9e-1057	379	15	Pkinases
motif 8		LARTGKASPKTDVFSFGVFLLEVVCGRRP	6.0e-915	206	29	Pkinases
motif 9		EGGPRRFSYKDLFRATKGFSE	8.6e-928	388	21	Pkinases
motif 10		NLVLSSNSGTVLWQSFDHPTDTLL	1.7e-902	193	24	B-lectin

## Sheet: S3_Cis-regulatory elements
Gui Xiong et al. Genome-Wide Identification of LecRLKs Gene Family in Avena sativa. Supplementary Tables S1-S10.
Table S3. Cis-regulatory elements present in the promoter regions of AsaLecRLKs gene family members.
gene_id	3-AF1 binding site	3-AF3 binding site	4cl-CMA1b	A-box	AAAC-motif	AACA_motif	AAGAA-motif	ABRE	ABRE2	ABRE3a	ABRE4	AC-I	AC-II	ACA-motif	ACE	ACTCATCCT sequence	AE-box	AP-1	ARE	as-1	AT-rich element	AT-rich sequence	AT~ABRE	AT~TATA-box	AT1-motif	ATC-motif	ATCT-motif	AuxRE	AuxRR-core	Box 4	Box II	Box II -like sequence	Box III	box S	C-box	CAG-motif	CARE	CAT-box	CCAAT-box	CCGTCC-box	CCGTCC motif	CGTCA-motif	chs-CMA1a	chs-CMA2a	chs-CMA2b	chs-CMA2c	chs-Unit 1 m1	circadian	CTAG-motif
AsaLecRLK-G-type-1				1				3		1	1						1		1			1		3						3								1	1	1	1
AsaLecRLK-G-type-2				1				1												1										2				1		1		1	1	1	1	1
AsaLecRLK-G-type-3							2	4											1	2				1															3			2
AsaLecRLK-G-type-4				2				9											1	2				1						1										2	2	2
AsaLecRLK-G-type-5				1			2	5									1		1	2									1		1							1	1	1	1	2
AsaLecRLK-G-type-6				1															1					1						1									1	1	1
AsaLecRLK-G-type-7							2	1				1								2				1										2				1				2
AsaLecRLK-G-type-8				2			2	3											1		1																		1	2	2								1
AsaLecRLK-G-type-9				1			1	2		1	1						1		1											1								1		1	1							1
AsaLecRLK-G-type-10							2	4		1	1				1					3	1	1		4						2												3
AsaLecRLK-G-type-11							1	1				1					2		1	3													1					1	2			3
AsaLecRLK-G-type-12							1	2									1													2								1	1
AsaLecRLK-G-type-13	1							1		1	1								1	1				3					1													1
AsaLecRLK-G-type-14				1			1	4							1					3														1						1	1	3
AsaLecRLK-G-type-15				1			1	4											1	3				1										1					2	1	1	3
AsaLecRLK-G-type-16							2	1		1	1						1		1	1				1										1				1	3			1						1
AsaLecRLK-G-type-17																			2	2							1			1							1					2
AsaLecRLK-G-type-18				1																2				1			1			2									1	1	1	2			1
AsaLecRLK-G-type-19																	2			2				1						1								1				2
AsaLecRLK-G-type-20	1			1		1	2	1											3	2				1														1				2
AsaLecRLK-G-type-21				1				4												2										3				1					1	1	1	2						1
AsaLecRLK-G-type-22				1				4												2									1									2		1	1	2
AsaLecRLK-G-type-23							2	2		1	1													2						3				1
AsaLecRLK-G-type-24	1			2			6	2				1		1	1				1	2									1									1		2	2	2
AsaLecRLK-G-type-25							1	2									1		1	1				1			1			1									1			1						1	1
AsaLecRLK-G-type-26				1			1												2	3										1								1	2	1	1	3
AsaLecRLK-G-type-27				1			1	1							1				1	1									1											1	1	1
AsaLecRLK-G-type-28								3		2	2				1					3		1		1						1									1			3			1			1
AsaLecRLK-G-type-29				2															2	2				1						2								3	2	2	2	2
AsaLecRLK-G-type-30							1	1											4	1										2				1				1	1			1
AsaLecRLK-G-type-31	1			1				1		1	1								2										1					1						1	1								1
AsaLecRLK-G-type-32						1		2									1		1			1												1				1
AsaLecRLK-G-type-33				1															2	4				4						1								1		1	1	4						1
AsaLecRLK-G-type-34							1	7		1	1								1	1				1								1						1				1
AsaLecRLK-G-type-35	1							1													1									2									1
AsaLecRLK-G-type-36	1							4		2	2				1				2	1			1																2			1						1
AsaLecRLK-G-type-37				2				4		1	1				1				1	2																		1	2	2	2	2
AsaLecRLK-G-type-38								5												3				2						2								1				3							1
AsaLecRLK-G-type-39							1	2											1	3				1															1			3
AsaLecRLK-G-type-40							1	1							1		1		2	3				1																		3
AsaLecRLK-G-type-41				1				1																2			1													1	1			1
AsaLecRLK-G-type-42							1												2					2										1				2	1
AsaLecRLK-G-type-43				4			2	3		1	1								3	4				1					1	1								2	1	4	4	4		1
AsaLecRLK-G-type-44				1			1	1											1	3				3						4										1	1	3
AsaLecRLK-G-type-45				2				8		2	2		1						1	1				1						2				1				1		2	2	1							1
AsaLecRLK-G-type-46								3									1	1	2											3									1
AsaLecRLK-G-type-47							2					1			1		1		2	2										1								3	1			2			1
AsaLecRLK-G-type-48				2			2	2											1	2										1				1						2	2	2
AsaLecRLK-G-type-49							1													3																						3
AsaLecRLK-G-type-50				1				3		1	1								1	4				1						1									1	1	1	4
AsaLecRLK-G-type-51								4		1	1						2		2	1				1														1				1						1
AsaLecRLK-G-type-52				2															1	1				3		1				3							1	3	1	2	2	1
AsaLecRLK-G-type-53							1	4									1		2	3									1					1				2	2			3
AsaLecRLK-G-type-54				3				1				2	1				1			2				1										1			1			3	3	2							1
AsaLecRLK-G-type-55				1				3									1		4	3	1									1										1	1	3
AsaLecRLK-G-type-56								5									1		1	1		1								1				1				1				1
AsaLecRLK-G-type-57							1	4		2	2									1				14						2								2				1
AsaLecRLK-G-type-58							1	3											2	1						1			2	1								1				1
AsaLecRLK-G-type-59								5		3	3				1					1			1	1		1												1	1			1						1
AsaLecRLK-G-type-60								5		1	1								2	6				1		1	1															6
AsaLecRLK-G-type-61				2				1											1	2				1						1							1	2	3	2	2	2
AsaLecRLK-G-type-62
AsaLecRLK-G-type-63								4		2	2									3		1		1						1									1			3						1
AsaLecRLK-G-type-64							1	4		2	2				1				1	2				2						1												2
AsaLecRLK-G-type-65				1				3		2	2								3	5										1									1	1	1	5						1
AsaLecRLK-G-type-66							3	2				1		1						2																		1				2
AsaLecRLK-G-type-67								4									1		2					1			1			1									1
AsaLecRLK-G-type-68				3				6		1	1								2	4														1				2	1	3	3	4
AsaLecRLK-G-type-69				1			1	2												2						1				1										1	1	2
AsaLecRLK-G-type-70								4		2	2				1				1	1		1	1																2			1						2
AsaLecRLK-G-type-71	1							1		1	1										1										1
AsaLecRLK-G-type-72				1				2											3	3				1													1		2	1	1	3
AsaLecRLK-G-type-73							3	1									1			2									1	1							1		2			2						1	1
AsaLecRLK-G-type-74							3	5		1	1							1	4													1						2											1
AsaLecRLK-G-type-75				1			1	4		1	1								1										1	1								2		1	1
AsaLecRLK-G-type-76				1			1	1											3	2				1					1	1										1	1	2
AsaLecRLK-G-type-77				1			3	1									1		2	2				2												1			1	1	1	2
AsaLecRLK-G-type-78				2			1	3									1			2										1				1				1	2	2	2	2
AsaLecRLK-G-type-79							1	4		1	1								1	3	1	1		3						2									1			3
AsaLecRLK-G-type-80				2				2											1	3				1										3						2	2	3
AsaLecRLK-G-type-81								1											1	3				1					2	1								1				3
AsaLecRLK-G-type-82							1	2											4	2				1						1								1	2			2							1
AsaLecRLK-G-type-83				1			2	2		1	1								1	1				2		1			2											1	1	1			1
AsaLecRLK-G-type-84				3			1												1	1				1															1	3	3	1
AsaLecRLK-G-type-85							3												2	2				3					1													2
AsaLecRLK-G-type-86							1												2	1				1						1									1			1		1					1
AsaLecRLK-G-type-87							1	1		1	1				1				1	2	1	1		3						2												2
AsaLecRLK-G-type-88							2	5									1			1				1										1				1				1
AsaLecRLK-G-type-89				1			2	1		1	1									1									1								1			1	1	1						1
AsaLecRLK-G-type-90				1				3		1	1								2	4																		1	1	1	1	4
AsaLecRLK-G-type-91							3	1		1	1		1						1	1				1						1							1		1			1		1				1
AsaLecRLK-G-type-92				2			1								1				1	4																		1	1	2	2	4
AsaLecRLK-G-type-93							1												1											1									1
AsaLecRLK-G-type-94																	1			3									1													3
AsaLecRLK-G-type-95				1			2	1							1				1					2						1				1						1	1
AsaLecRLK-G-type-96							1												1	3				3						2												3
AsaLecRLK-G-type-97				1			1	6		2	2				1				1	2				1															1	1	1	2							1
AsaLecRLK-G-type-98				2				4		1	1								1	1				1					1					1				1		2	2	1
AsaLecRLK-G-type-99				1				2												1							1												2	1	1	1
AsaLecRLK-G-type-100																			1																				1
AsaLecRLK-G-type-101								3		1	1								2	1				1					1	3								1				1
AsaLecRLK-G-type-102																				3				3										2								3							1
AsaLecRLK-G-type-103				1				3											1										1	1						1		1		1	1
AsaLecRLK-G-type-104							1	3		2	2								4	1										1								1	1			1
AsaLecRLK-G-type-105							1												1							1				1									1
AsaLecRLK-G-type-106							2								1				3	1				3															1			1							1
AsaLecRLK-G-type-107								1											1										1																				1
AsaLecRLK-G-type-108				1				3		2	2								1	2				2						3						1		1		1	1	2
AsaLecRLK-G-type-109	1			2		1		4											2	4				1																1	1	4
AsaLecRLK-G-type-110				2			2	5		1	1		1																								1	2		2	2							1
AsaLecRLK-G-type-111							1												1
AsaLecRLK-G-type-112				1			1	2												3				1																1	1	3
AsaLecRLK-G-type-113							2	1		1	1						2		2	4														1					1			4						1
AsaLecRLK-G-type-114															1				3	1				1			1							1					1			1
AsaLecRLK-G-type-115				1			1	2											3	1				4							1			1				1	1	1	1	1							1
AsaLecRLK-G-type-116	1			1				1									1	1	3	1				2						1										1	1	1			1
AsaLecRLK-G-type-117								5		2	2		1		1				2	4																		1	1			4
AsaLecRLK-G-type-118				1			1	4		1	1								1	1										1								1	2	1	1	1							1
AsaLecRLK-G-type-119							2	2										1	2	2				1					1					1					1			2
AsaLecRLK-G-type-120							1	2											1	1				4						1												1
AsaLecRLK-G-type-121								4		1	1									2									1									1	1			2
AsaLecRLK-G-type-122				2				8											1	2				2													1		1	2	2	2		1
AsaLecRLK-G-type-123				4			1	4		1	1		1							1										1							1	1		4	4	1
AsaLecRLK-G-type-124								3		1	1								2	5				3										1				1	2			5
AsaLecRLK-G-type-125								1		1	1								4					1
AsaLecRLK-G-type-126								1							1				1	1				1																		1
AsaLecRLK-G-type-127								6		1	1				1				1	4			1						1	1												4
AsaLecRLK-G-type-128								2											1																		1	2
AsaLecRLK-G-type-129							2												6	4				1			1												1			4
AsaLecRLK-G-type-130	1							6	1	1	1								2	6							1				1											6							1
AsaLecRLK-G-type-131				2			2	3		2	2						1		1	3				1					1					1						2	2	3		1
AsaLecRLK-G-type-132							1	1		1	1						1		4	1										1				2			1					1		1
AsaLecRLK-G-type-133	1			2				3		2	2									3				4														2		2	2	3
AsaLecRLK-G-type-134								1												2																		1	1			2
AsaLecRLK-G-type-135								1				2								3				1														1	1			3
AsaLecRLK-G-type-136				1				6												3				1															1	1	1	3
AsaLecRLK-G-type-137	1			1				1									1	1	3	1				2						1										1	1	1			1
AsaLecRLK-G-type-138								3					1		1				2	3																		1				3
AsaLecRLK-G-type-139	1			2			1	4		2	2									1									1									2		2	2	1						1
AsaLecRLK-G-type-140							1	2										1	2	2				1										1				1	1			2
AsaLecRLK-G-type-141								2												1										3												1
AsaLecRLK-G-type-142				2		1	1	1											2	1				3					1	2	1							1		1	1	1							1
AsaLecRLK-G-type-143				1			1	3		1	1								2	2	1			1					1	1										1	1	2	1					1	1
AsaLecRLK-G-type-144								1						1					1	2				2										1				2				2
AsaLecRLK-G-type-145							1	10		2	2	1			1				1	3			2						1	1								1				3
AsaLecRLK-G-type-146								3		1	1								1	1				1											1		1	2	2			1
AsaLecRLK-G-type-147							1	1											1	1														1					1			1	1
AsaLecRLK-G-type-148								4				2							2	3				2					1										1			3
AsaLecRLK-G-type-149								5		1	1								2	3																			2			3				1
AsaLecRLK-G-type-150				1				5		1	1				1					3				1					1									2		1	1	3
AsaLecRLK-G-type-151								2		1	1								1	2				6														1	1			2
AsaLecRLK-G-type-152							1	3											2																1				1
AsaLecRLK-G-type-153				1				1											1	1				4					1	2										1	1	1		1
AsaLecRLK-G-type-154								1		1	1						1			2	1			3					1	1												2							1
AsaLecRLK-G-type-155				3			1	3									1		1	3				3						1				1				1	1	3	3	3					1
AsaLecRLK-G-type-156								2		1	1									1				1		1			1					2					2			1
AsaLecRLK-G-type-157							2										2		1	1				2					1	1								2				1						1	1
AsaLecRLK-G-type-158				1															1	2										1									1	1	1	2						2
AsaLecRLK-G-type-159				3				6		2	2				2								1	2		1										1	1			3	3
AsaLecRLK-G-type-160								1												1				1														1	1			1
AsaLecRLK-G-type-161							2													2						1				1								1	1			2							1
AsaLecRLK-G-type-162				2				6							1				1																				1	2	2
AsaLecRLK-G-type-163					1			2									2		2	1						1		1						1		1						1						1
AsaLecRLK-G-type-164								3		1	1								1	2										1				2								2
AsaLecRLK-G-type-165							1	1		1	1								1	1				3						2								1	1			1							1
AsaLecRLK-G-type-166				2															1	4							1			1								1	3	2	2	4							1
AsaLecRLK-G-type-167																	1		1	2				1					1	2												2
AsaLecRLK-G-type-168							1	7		2	2	1								3										3								1	1			3
AsaLecRLK-G-type-169								5									1		4								1			1									1
AsaLecRLK-G-type-170				2			1	2												1				7						1								1		2	2	1
AsaLecRLK-G-type-171				2				5											2	1				3						1								1	1	2	2	1
AsaLecRLK-G-type-172				2				2									1		1	7				2			1													2	2	7							1
AsaLecRLK-G-type-173								4											2	3																			2			3
AsaLecRLK-G-type-174		1		2				1												2						1													1	2	2	2						1
AsaLecRLK-G-type-175							1	3											2	1		1		2						1								1				1
AsaLecRLK-G-type-176	1			1			1	3		1	1				1		1		1	2				2						1									1	1	1	2
AsaLecRLK-G-type-177			1	1			1	1									1		1	3				2						2									2	1	1	3							1
AsaLecRLK-G-type-178		1			1			3		1	1						1		1	1				5						1								1				1
AsaLecRLK-G-type-179																			5	3										1												3		1
AsaLecRLK-G-type-180							1	5		1	1				1					4												1		1								4						1
AsaLecRLK-G-type-181						1	1	2											1	2																		3				2	1						1
AsaLecRLK-G-type-182					1		2	1											5	3				1			2															3
AsaLecRLK-G-type-183	1							5	1										2	4							1				1											4							1
AsaLecRLK-G-type-184							2	3		1	1						2		3	1				1					1	1								1				1
AsaLecRLK-G-type-185				1				2					1				1		1	7																			1	1	1	7
AsaLecRLK-G-type-186				1				2											1	6																				1	1	6
AsaLecRLK-G-type-187					1			6		2	2				1		1		1	1			2	3					1									2				1
AsaLecRLK-G-type-188				2			3	5		1	1				2								1	1														1		2	2
AsaLecRLK-G-type-189				1				3											1	1				1																1	1	1		1
AsaLecRLK-G-type-190						1		1											1	1																		2				1							1
AsaLecRLK-G-type-191				2				2					1				1			5				1								1						1		2	2	5
AsaLecRLK-G-type-192																			3	1	1			1			2		1	2									1			1
AsaLecRLK-G-type-193				1													1			5				1														1	2	1	1	5							1
AsaLecRLK-G-type-194								4		1	1						1		1	1				5						1								1				1
AsaLecRLK-G-type-195			1	1			1	4	1	1	1	1					1		1	4										1								2	1	1	1	4							1
AsaLecRLK-G-type-196	1						2	4		2	2				1				1	3				2						2				1					1			3
AsaLecRLK-G-type-197				2			1												3	1		1								1								2		2	2	1
AsaLecRLK-G-type-198							2	1												3	1			5										1		1			1			3
AsaLecRLK-G-type-199				1			1	2		2	2						1			1				1					1	3										1	1	1		1
AsaLecRLK-G-type-200								2							1				4					1			1							2															1
AsaLecRLK-G-type-201							4										1		1	1														1				2	1			1						1
AsaLecRLK-G-type-202				1			1	3										1		2				2		1				1								1	1	1	1	2
AsaLecRLK-G-type-203				1				2		2	2								1					1						1									1	1	1
AsaLecRLK-G-type-204								1											1	2														1								2
AsaLecRLK-G-type-205				1				2				1					1		3	1										1				1						1	1	1						1
AsaLecRLK-G-type-206								5		1	1		1		1				2	2			1																			2		1				1
AsaLecRLK-G-type-207							3	3		1	1				1				8	3				5														1				3
AsaLecRLK-G-type-208				1			1	3												1				1						1									2	1	1	1							1
AsaLecRLK-G-type-209				1				1							1			1		1																		1		1	1	1
AsaLecRLK-G-type-210				2									1							2				3						1								2		2	2	2
AsaLecRLK-G-type-211							1												2					1														2
AsaLecRLK-G-type-212					1										1				2	2				1					1										1			2
AsaLecRLK-G-type-213							3	3							1		2		1	2				2		1												1				2
AsaLecRLK-G-type-214							1	1							1		1		3	3				1																		3
AsaLecRLK-G-type-215							3	2												5																		2				5
AsaLecRLK-G-type-216							3	4											2	3				1																		3
AsaLecRLK-G-type-217							1												1	1										1								3				1
AsaLecRLK-G-type-218				2			4										1							1						1									1	2	2
AsaLecRLK-G-type-219				1			1												1	2														1				1	1	1	1	2							1
AsaLecRLK-C-type-1							1	1											1	2										1				2				1	1			2
AsaLecRLK-C-type-2		1					1	2											1	1	1						1			1								1	1			1
AsaLecRLK-C-type-3				1			1												1	1										1				2	1			1	1	1	1	1
AsaLecRLK-L-type-1				1		1	3	7		1	1								2	2			1	1					1	2	1									1	1	2
AsaLecRLK-L-type-2				1				7				1	1						1	2	1				1						1									1	1	2
AsaLecRLK-L-type-3				2				4	1	1	1						1					1		1																2	2							1
AsaLecRLK-L-type-4								2											1	5				5																		5
AsaLecRLK-L-type-5								3		1	1				1					3			1							1	1								1			3						2
AsaLecRLK-L-type-6		1		1			1	4		1	1								1					1						2							1			1	1
AsaLecRLK-L-type-7								2																4														1
AsaLecRLK-L-type-8								1											1	2				1		1				1			1						1			2
AsaLecRLK-L-type-9				3				3		1	1						1		2	2	1			7			2		2	2									2	3	3	2		1					1
AsaLecRLK-L-type-10								1		1	1								2	4										1							1	1	2			4
AsaLecRLK-L-type-11				1				5		1	1	1	1							3								1											3	1	1	3							1
AsaLecRLK-L-type-12								3											1	3										2								1				3						2
AsaLecRLK-L-type-13							1	2							1		1			4				3													1					4
AsaLecRLK-L-type-14							2	3											3					1										1				2
AsaLecRLK-L-type-15								3		1	1				1					1	1		1	1						1	1								1			1						2
AsaLecRLK-L-type-16								2											2	1				2						3								1				1
AsaLecRLK-L-type-17												1					1			1				2						5												1
AsaLecRLK-L-type-18				1				4		1	1						1		2	5														2				1		1	1	5
AsaLecRLK-L-type-19								1											1	3				3						2												3
AsaLecRLK-L-type-20							1	1				1			1				3	3				1						1									1			3
AsaLecRLK-L-type-21				3			1	4		3	3								2	2	1			1																3	3	2
AsaLecRLK-L-type-22				1				1											1	3				1		1				1									2	1	1	3
AsaLecRLK-L-type-23								9		3	3						1			3				3						1												3
AsaLecRLK-L-type-24				1				4		1	1								1	1												1						1	1	1	1	1						1	1
AsaLecRLK-L-type-25				1				3							1				1	4				1					2								1			1	1	4
AsaLecRLK-L-type-26				3				5		2	2							1	2	4																		1		3	3	4						2
AsaLecRLK-L-type-27				3				5		2	2							1	2	4																		1	1	3	3	4						2
AsaLecRLK-L-type-28				1				2											1	3									1									3	1	1	1	3
AsaLecRLK-L-type-29				1				1												5																			1	1	1	5
AsaLecRLK-L-type-30				1			2	4		1	1									4														2					1	1	1	4
AsaLecRLK-L-type-31								1									1			2																		1	2			2
AsaLecRLK-L-type-32							1	1		1	1						2		4	2				1						3									1			2						1
AsaLecRLK-L-type-33								2		1	1				1		1		1	2				1						1				2				2				2	1					1
AsaLecRLK-L-type-34		1						1									1		2	4	1			1						1				1								4
AsaLecRLK-L-type-35							1												1			1		2					1	1							1		1
AsaLecRLK-L-type-36				1				2											2					1						1		1						2		1	1				1				1
AsaLecRLK-L-type-37				1				2									1		2	1				1																1	1	1
AsaLecRLK-L-type-38												1							2	1									1					1								1
AsaLecRLK-L-type-39				4				3												1									1											4	4	1
AsaLecRLK-L-type-40				1				5		2	2				1				1	3		1		2						1										1	1	3		1
AsaLecRLK-L-type-41		1						4		2	2									2				1														1				2						1	1
AsaLecRLK-L-type-42				1				2		1	1						1		1	6														1			1	1	1	1	1	6							1
AsaLecRLK-L-type-43				1				3		1	1								1	5																		1		1	1	5						2
AsaLecRLK-L-type-44				2				3		1	1									5																		1		2	2	5						2
AsaLecRLK-L-type-45							1										1			1				1			1															1						1
AsaLecRLK-L-type-46							1	6									1		1	1				3										1			1		2			1						1
AsaLecRLK-L-type-47				1			1	1											2	1				4					1					1				1		1	1	1
AsaLecRLK-L-type-48								3											1	1																		1				1						1
AsaLecRLK-L-type-49								9		3	3						1			5				3						1												5
AsaLecRLK-L-type-50				2			2	4		3	3									1				3						2							1			2	2	1
AsaLecRLK-L-type-51				3				3		3	3								1	2	1			1																3	3	2
AsaLecRLK-L-type-52								3												2														2				1				2							1
AsaLecRLK-L-type-53							1								1					1									1	3								2	1			1		1					1
AsaLecRLK-L-type-54							1												1			1		2					1								1
AsaLecRLK-L-type-55				2				2									3		1	3										1								2		2	2	3
AsaLecRLK-L-type-56							1	2		1	1						1		5					1						1								1	1
AsaLecRLK-L-type-57				2				6		1	1								2					2																2	2
AsaLecRLK-L-type-58							1	1												3																	1	1				3
AsaLecRLK-L-type-59								4		2	2									4			1								1							1				4							1
AsaLecRLK-L-type-60								6				1								4														1				1				4		1
AsaLecRLK-L-type-61								5	1						1				2	2				5			1				1								3			2							1
AsaLecRLK-L-type-62							1	2									1			2																						2
AsaLecRLK-L-type-63				1			1	4		1	1								3	1				1						1										1	1	1	1
AsaLecRLK-L-type-64							2	1											2	1														1				2	2			1
AsaLecRLK-L-type-65								1									2			2																		2				2
AsaLecRLK-L-type-66				1				5		1	1								1	5																			1	1	1	5			1			1
AsaLecRLK-L-type-67				1				6		1	1									5																		1		1	1	5			1			1
AsaLecRLK-L-type-68																	1			2				2														2				2
AsaLecRLK-L-type-69							1	3											1	1				1						2												1
AsaLecRLK-L-type-70								2		1	1							1	1	4	1			1					1									1	1			4
AsaLecRLK-L-type-71				1				1									1		1	1				4						1								1	1	1	1	1
AsaLecRLK-L-type-72							1	2		2	2								2											1
AsaLecRLK-L-type-73				1			1										1		3	6				1					1											1	1	6							1
AsaLecRLK-L-type-74							1	1							1		1							4														2	1
AsaLecRLK-L-type-75							2	6		2	2									4				2																		4		1
AsaLecRLK-L-type-76								1		1	1				1				3	2				1			1												5			2
AsaLecRLK-L-type-77				2				6				1	1							5	1																		2	2	2	5
AsaLecRLK-L-type-78								2							1					4										3												4						1
AsaLecRLK-L-type-79							4	2		2	2								3					1			1			1
AsaLecRLK-L-type-80							1	6									1		3	2				1					2	1												2
AsaLecRLK-L-type-81							3	8		1	1				1		1		1	2				1										1								2
AsaLecRLK-L-type-82				3				1											1	2										1									5	3	3	2
AsaLecRLK-L-type-83							1	5		1	1								1	2				2			1											2	1			2
AsaLecRLK-L-type-84								1												2										1							1	3	2			2						1
AsaLecRLK-L-type-85				1			2	5		1	1									1				2													1		1	1	1	1		1
AsaLecRLK-L-type-86							2	4		1	1						1		2	3				5					1									1				3
AsaLecRLK-L-type-87	1			2																2				3														1		2	2	2			1
AsaLecRLK-L-type-88				1															3	1				1																1	1	1
AsaLecRLK-L-type-89								2		1	1						1			2										2												2
AsaLecRLK-L-type-90								3									2		1	1									2	1												1
AsaLecRLK-L-type-91				1			1	10							1				1	4				7						1	1			1						1	1	4		1
AsaLecRLK-L-type-92					1														1	3				1						1												3
AsaLecRLK-L-type-93	1						1	3												2																						2							1
AsaLecRLK-L-type-94				1															1					2																1	1								1
AsaLecRLK-L-type-95							1	7		2	2								1	3							2		2	1								3	2			3
AsaLecRLK-L-type-96																			2	1				3										1					2			1
AsaLecRLK-L-type-97																				1										1							1	4	1			1
AsaLecRLK-L-type-98	1			3			1	8		1	1	2																		3								1	1	3	3
AsaLecRLK-L-type-99				1												1			1	5	1																		1	1	1	5						1
AsaLecRLK-L-type-100				1				1												2																		2		1	1	2
AsaLecRLK-L-type-101							1	1												2				4						1				1					3			2
AsaLecRLK-L-type-102								1												2				4						1				1				1	2			2
AsaLecRLK-L-type-103							1	3												2				3						1				1					2			2
AsaLecRLK-L-type-104								2		1	1									1				3						1								1	1			1
AsaLecRLK-L-type-105							1	2	1						1					2				1							1			1					1			2
AsaLecRLK-L-type-106							1	4		1	1				1		1		1	4	1			1															1			4
AsaLecRLK-L-type-107				2			1	2											1	2									2					2						2	2	2
AsaLecRLK-L-type-108							2	4		1	1			1					2	3				4			1			2				1				1				3
AsaLecRLK-L-type-109				7				3												4				1						2										7	7	4
AsaLecRLK-L-type-110							2	2											1	5										1									1			5	1
AsaLecRLK-L-type-111								1												2				2						1				1				1	2			2
AsaLecRLK-L-type-112								1												2				2						1				1				1	2			2
AsaLecRLK-L-type-113	1							7									1		2	2									1					1					2			2
AsaLecRLK-L-type-114				1				1												2																		1		1	1	2
AsaLecRLK-L-type-115				1												1			1	6										1									1	1	1	6						2
AsaLecRLK-L-type-116				1			1	1		1	1						1		1			1		2						1				1			1			1	1							1
AsaLecRLK-L-type-117						1	1	3											3	3				1						1												3	2
AsaLecRLK-L-type-118								1		1	1								2	1	1			3		1			1													1
AsaLecRLK-L-type-119							1	9											1	5	1			2						1								2	1			5						1
AsaLecRLK-L-type-120				1			2	4							2					6											1								1	1	1	6
AsaLecRLK-L-type-121							1	2		1	1						1		3					1						1								1	2
AsaLecRLK-L-type-122								2		1	1								1		1																	1	1
AsaLecRLK-L-type-123				1				3												3				1						1									1	1	1	3		1
AsaLecRLK-L-type-124							1	2									1			4																						4
AsaLecRLK-L-type-125	1																		3	1				1					1								1		1			1
AsaLecRLK-L-type-126				1			2	2		1	1																				1								2	1	1
AsaLecRLK-L-type-127				1				4									1		2	1		1																	3	1	1	1						1
AsaLecRLK-L-type-128							1	2		1	1									1																						1
AsaLecRLK-L-type-129								2		1	1								1					2			1			1
AsaLecRLK-L-type-130				1				4		1	1								2	1				9																1	1	1
AsaLecRLK-L-type-131				1				7	1	1	1	1							3								1												1	1	1							2
AsaLecRLK-L-type-132	1			1			1	1											1	2	1						1											3		1	1	2
AsaLecRLK-L-type-133				2													1		2	2				1					1	1			1	1					4	2	2	2						1
AsaLecRLK-L-type-134																																						1
AsaLecRLK-L-type-135				2			1	7				1			1		1			1				2														2		2	2	1
AsaLecRLK-L-type-136				1			2	3							1					5									1		1								1	1	1	5
AsaLecRLK-L-type-137							1	9											1	5	1			3						1								2	1			5						1
AsaLecRLK-L-type-138		1					1	6		1	1						1		2					1						1																			2
AsaLecRLK-L-type-139						1	1	1											3																								2
AsaLecRLK-L-type-140				1			1	3		1	1						1		1					3										1			1			1	1
AsaLecRLK-L-type-141							1	1									1		1	2										2									1			2
AsaLecRLK-L-type-142								2											3					2						2								1	1
AsaLecRLK-L-type-143							2	1		1	1								1	1				1					2			1						1	1			1
AsaLecRLK-L-type-144								1											1	3										1								1				3						2	1
AsaLecRLK-L-type-145							1												3	1				1						1									1			1
AsaLecRLK-L-type-146								7		1	1	1	1							1				1		1	1												2			1
AsaLecRLK-L-type-147				1				2		1	1								1	2							1										1	1	4	1	1	2
AsaLecRLK-L-type-148							1	3		1	1								3	2							1												4			2
AsaLecRLK-L-type-149				1			2												1	1									1										1	1	1	1						2
AsaLecRLK-L-type-150			1																	4																		1				4
AsaLecRLK-L-type-151								1											3															1			1		1
AsaLecRLK-L-type-152							1	5		1	1								1	1																		2	1			1	1
AsaLecRLK-L-type-153				1				1									1		1	2										2										1	1	2
AsaLecRLK-L-type-154								2							1	1			1	2							1			1								1	1			2						1	1
AsaLecRLK-L-type-155				2				10	1	1	1								1	4											1							2	3	2	2	4
AsaLecRLK-L-type-156																			1	3				2			1			3												3
AsaLecRLK-L-type-157				1				2											2	1										2									1	1	1	1	1
AsaLecRLK-L-type-158				4													1				1			2																4	4								1
AsaLecRLK-L-type-159								4											4	1				1		1			1	2									1			1						1	1
AsaLecRLK-L-type-160								4		1	1								1											1								3	3
AsaLecRLK-L-type-161				2			2												2	1				3					1	2										2	2	1						3
AsaLecRLK-L-type-162				2				4		1	1									5				32																2	2	5
AsaLecRLK-L-type-163								2		1	1	1					2		1	2										3												2
AsaLecRLK-L-type-164							3	2												2		1		2														1	1			2	1		1
AsaLecRLK-L-type-165				3											1				2	1				6						2								1	1	3	3	1
AsaLecRLK-L-type-166								9		4	4						2		2	2				2					1	3												2						1
AsaLecRLK-L-type-167							1	3									1			2				2														1				2		1
AsaLecRLK-L-type-168				1																																			1	1	1
Total	22	7	3	253	6	9	260	987	8	189	189	28	15	4	62	3	110	11	461	771	28	18	15	475	1	19	38	2	78	257	18	7	3	90	3	7	33	231	259	250	250	771	13	21	11	1	1	75	53
[truncated: 72 more columns]

## Sheet: S4_Homologous gene pairs
Gui Xiong et al. Genome-Wide Identification of LecRLKs Gene Family in Avena sativa. Supplementary Tables S1-S10.
Table S4. Homologous gene pairs in AsaLecRLKs genes.
Chr.	Gene Name	Gene ID		Chr.	Gene Name	Gene ID	Duplication
Asa1A	AsaLecRLK-G-type-7	AVESA.00010b.r2.1AG0077160.1	==	Asa3D	AsaLecRLK-G-type-112	AVESA.00010b.r2.3DG0559130.1	segmental duplications (SD)
Asa1A	AsaLecRLK-L-type-6	AVESA.00010b.r2.1AG0048580.1	==	Asa1A	AsaLecRLK-L-type-2	AVESA.00010b.r2.1AG0016290.1
Asa1A	AsaLecRLK-L-type-5	AVESA.00010b.r2.1AG0043760.1	==	Asa1A	AsaLecRLK-L-type-1	AVESA.00010b.r2.1AG0011940.1
Asa1A	AsaLecRLK-L-type-5	AVESA.00010b.r2.1AG0043760.1	==	Asa1D	AsaLecRLK-L-type-15	AVESA.00010b.r2.1DG0162270.1
Asa1A	AsaLecRLK-G-type-5	AVESA.00010b.r2.1AG0043670.1	==	Asa1A	AsaLecRLK-G-type-2	AVESA.00010b.r2.1AG0011740.1
Asa1A	AsaLecRLK-G-type-4	AVESA.00010b.r2.1AG0041630.1	==	Asa1A	AsaLecRLK-G-type-1	AVESA.00010b.r2.1AG0009910.1
Asa1A	AsaLecRLK-G-type-5	AVESA.00010b.r2.1AG0043670.1	==	Asa1D	AsaLecRLK-G-type-22	AVESA.00010b.r2.1DG0162140.1
Asa1A	AsaLecRLK-G-type-4	AVESA.00010b.r2.1AG0041630.1	==	Asa1D	AsaLecRLK-G-type-21	AVESA.00010b.r2.1DG0160480.1
Asa1A	AsaLecRLK-G-type-5	AVESA.00010b.r2.1AG0043670.1	==	Asa3C	AsaLecRLK-G-type-97	AVESA.00010b.r2.3CG0509210.1
Asa1A	AsaLecRLK-G-type-5	AVESA.00010b.r2.1AG0043670.1	==	Asa3D	AsaLecRLK-G-type-109	AVESA.00010b.r2.3DG0554920.1
Asa1A	AsaLecRLK-G-type-5	AVESA.00010b.r2.1AG0043670.1	==	Asa4A	AsaLecRLK-G-type-122	AVESA.00010b.r2.4AG0634690.1
Asa1A	AsaLecRLK-L-type-4	AVESA.00010b.r2.1AG0029190.1	==	Asa6C	AsaLecRLK-L-type-130	AVESA.00010b.r2.6CG1117490.1
Asa1A	AsaLecRLK-L-type-1	AVESA.00010b.r2.1AG0011940.1	==	Asa1D	AsaLecRLK-L-type-15	AVESA.00010b.r2.1DG0162270.1
Asa1A	AsaLecRLK-G-type-2	AVESA.00010b.r2.1AG0011740.1	==	Asa1D	AsaLecRLK-G-type-22	AVESA.00010b.r2.1DG0162140.1
Asa1A	AsaLecRLK-G-type-1	AVESA.00010b.r2.1AG0009910.1	==	Asa1D	AsaLecRLK-G-type-21	AVESA.00010b.r2.1DG0160480.1
Asa1A	AsaLecRLK-G-type-2	AVESA.00010b.r2.1AG0011740.1	==	Asa3C	AsaLecRLK-G-type-97	AVESA.00010b.r2.3CG0509210.1
Asa1A	AsaLecRLK-G-type-2	AVESA.00010b.r2.1AG0011740.1	==	Asa3D	AsaLecRLK-G-type-109	AVESA.00010b.r2.3DG0554920.1
Asa1A	AsaLecRLK-L-type-3	AVESA.00010b.r2.1AG0029180.1	==	Asa6C	AsaLecRLK-L-type-131	AVESA.00010b.r2.6CG1117500.1
Asa1C	AsaLecRLK-G-type-11	AVESA.00010b.r2.1CG0112020.1	==	Asa3A	AsaLecRLK-G-type-78	AVESA.00010b.r2.3AG0405560.1
Asa1C	AsaLecRLK-L-type-8	AVESA.00010b.r2.1CG0078810.1	==	Asa6C	AsaLecRLK-L-type-133	AVESA.00010b.r2.6CG1125150.1
Asa1C	AsaLecRLK-L-type-7	AVESA.00010b.r2.1CG0078800.1	==	Asa6C	AsaLecRLK-L-type-134	AVESA.00010b.r2.6CG1125160.1
Asa1D	AsaLecRLK-G-type-22	AVESA.00010b.r2.1DG0162140.1	==	Asa3C	AsaLecRLK-G-type-97	AVESA.00010b.r2.3CG0509210.1
Asa1D	AsaLecRLK-G-type-22	AVESA.00010b.r2.1DG0162140.1	==	Asa3D	AsaLecRLK-G-type-109	AVESA.00010b.r2.3DG0554920.1
Asa1D	AsaLecRLK-L-type-11	AVESA.00010b.r2.1DG0145150.1	==	Asa3D	AsaLecRLK-L-type-77	AVESA.00010b.r2.3DG0566290.1
Asa1D	AsaLecRLK-G-type-19	AVESA.00010b.r2.1DG0150570.1	==	Asa3D	AsaLecRLK-G-type-115	AVESA.00010b.r2.3DG0571380.1
Asa1D	AsaLecRLK-G-type-22	AVESA.00010b.r2.1DG0162140.1	==	Asa4A	AsaLecRLK-G-type-122	AVESA.00010b.r2.4AG0634690.1
Asa1D	AsaLecRLK-G-type-15	AVESA.00010b.r2.1DG0138000.1	==	Asa4C	AsaLecRLK-G-type-136	AVESA.00010b.r2.4CG1326240.1
Asa1D	AsaLecRLK-G-type-14	AVESA.00010b.r2.1DG0134790.1	==	Asa5A	AsaLecRLK-G-type-147	AVESA.00010b.r2.5AG0797570.1
Asa1D	AsaLecRLK-L-type-12	AVESA.00010b.r2.1DG0145390.1	==	Asa7A	AsaLecRLK-L-type-144	AVESA.00010b.r2.7AG1191390.1
Asa1D	AsaLecRLK-L-type-11	AVESA.00010b.r2.1DG0145150.1	==	Asa7A	AsaLecRLK-L-type-146	AVESA.00010b.r2.7AG1191620.1
Asa1D	AsaLecRLK-G-type-16	AVESA.00010b.r2.1DG0142000.1	==	Asa7A	AsaLecRLK-G-type-201	AVESA.00010b.r2.7AG1194900.1
Asa1D	AsaLecRLK-L-type-14	AVESA.00010b.r2.1DG0148670.1	==	Asa7A	AsaLecRLK-L-type-143	AVESA.00010b.r2.7AG1188490.2
Asa2A	AsaLecRLK-L-type-26	AVESA.00010b.r2.2AG0231550.1	==	Asa2C	AsaLecRLK-L-type-43	AVESA.00010b.r2.2CG0310980.1
Asa2A	AsaLecRLK-L-type-27	AVESA.00010b.r2.2AG0231560.1	==	Asa2C	AsaLecRLK-L-type-44	AVESA.00010b.r2.2CG0310990.1
Asa2A	AsaLecRLK-L-type-29	AVESA.00010b.r2.2AG0235930.1	==	Asa2C	AsaLecRLK-L-type-46	AVESA.00010b.r2.2CG0315050.1
Asa2A	AsaLecRLK-G-type-30	AVESA.00010b.r2.2AG0241400.1	==	Asa2C	AsaLecRLK-G-type-53	AVESA.00010b.r2.2CG0319830.1
Asa2A	AsaLecRLK-G-type-32	AVESA.00010b.r2.2AG0241450.2	==	Asa2C	AsaLecRLK-G-type-55	AVESA.00010b.r2.2CG0319860.2
Asa2A	AsaLecRLK-L-type-18	AVESA.00010b.r2.2AG0212690.1	==	Asa2C	AsaLecRLK-L-type-33	AVESA.00010b.r2.2CG0291400.1
Asa2A	AsaLecRLK-L-type-19	AVESA.00010b.r2.2AG0212750.1	==	Asa2C	AsaLecRLK-L-type-34	AVESA.00010b.r2.2CG0291410.1
Asa2A	AsaLecRLK-L-type-22	AVESA.00010b.r2.2AG0212810.1	==	Asa2C	AsaLecRLK-L-type-39	AVESA.00010b.r2.2CG0291510.1
Asa2A	AsaLecRLK-L-type-23	AVESA.00010b.r2.2AG0215600.2	==	Asa2C	AsaLecRLK-L-type-41	AVESA.00010b.r2.2CG0294540.1
Asa2A	AsaLecRLK-G-type-26	AVESA.00010b.r2.2AG0215800.2	==	Asa2C	AsaLecRLK-G-type-48	AVESA.00010b.r2.2CG0294780.3
Asa2A	AsaLecRLK-G-type-29	AVESA.00010b.r2.2AG0221570.1	==	Asa2C	AsaLecRLK-G-type-52	AVESA.00010b.r2.2CG0301510.2
Asa2A	AsaLecRLK-L-type-25	AVESA.00010b.r2.2AG0223370.1	==	Asa2C	AsaLecRLK-L-type-42	AVESA.00010b.r2.2CG0302710.1
Asa2A	AsaLecRLK-G-type-24	AVESA.00010b.r2.2AG0196260.1	==	Asa2C	AsaLecRLK-G-type-47	AVESA.00010b.r2.2CG0273840.5
Asa2A	AsaLecRLK-L-type-26	AVESA.00010b.r2.2AG0231550.1	==	Asa2D	AsaLecRLK-L-type-67	AVESA.00010b.r2.2DG0371970.1
Asa2A	AsaLecRLK-L-type-27	AVESA.00010b.r2.2AG0231560.1	==	Asa2D	AsaLecRLK-L-type-66	AVESA.00010b.r2.2DG0371960.1
Asa2A	AsaLecRLK-L-type-29	AVESA.00010b.r2.2AG0235930.1	==	Asa2D	AsaLecRLK-L-type-64	AVESA.00010b.r2.2DG0367510.1
Asa2A	AsaLecRLK-G-type-34	AVESA.00010b.r2.2AG0241620.1	==	Asa2D	AsaLecRLK-G-type-74	AVESA.00010b.r2.2DG0361790.2
Asa2A	AsaLecRLK-G-type-35	AVESA.00010b.r2.2AG0241680.1	==	Asa2D	AsaLecRLK-G-type-71	AVESA.00010b.r2.2DG0361710.1
Asa2A	AsaLecRLK-L-type-19	AVESA.00010b.r2.2AG0212750.1	==	Asa2D	AsaLecRLK-L-type-55	AVESA.00010b.r2.2DG0337590.1
Asa2A	AsaLecRLK-G-type-25	AVESA.00010b.r2.2AG0214900.1	==	Asa2D	AsaLecRLK-G-type-65	AVESA.00010b.r2.2DG0335590.1
Asa2A	AsaLecRLK-L-type-23	AVESA.00010b.r2.2AG0215600.2	==	Asa2D	AsaLecRLK-L-type-49	AVESA.00010b.r2.2DG0334900.2
Asa2A	AsaLecRLK-G-type-29	AVESA.00010b.r2.2AG0221570.1	==	Asa2D	AsaLecRLK-G-type-61	AVESA.00010b.r2.2DG0328660.2
Asa2A	AsaLecRLK-G-type-24	AVESA.00010b.r2.2AG0196260.1	==	Asa2D	AsaLecRLK-G-type-66	AVESA.00010b.r2.2DG0351800.1
Asa2A	AsaLecRLK-G-type-38	AVESA.00010b.r2.2AG0249540.1	==	Asa4C	AsaLecRLK-G-type-133	AVESA.00010b.r2.4CG1281440.1
Asa2A	AsaLecRLK-L-type-26	AVESA.00010b.r2.2AG0231550.1	==	Asa6A	AsaLecRLK-L-type-118	AVESA.00010b.r2.6AG1033940.1
Asa2A	AsaLecRLK-G-type-39	AVESA.00010b.r2.2AG0253830.1	==	Asa6C	AsaLecRLK-G-type-188	AVESA.00010b.r2.6CG1140990.1
Asa2A	AsaLecRLK-L-type-26	AVESA.00010b.r2.2AG0231550.1	==	Asa6C	AsaLecRLK-L-type-128	AVESA.00010b.r2.6CG1080570.1
Asa2A	AsaLecRLK-L-type-26	AVESA.00010b.r2.2AG0231550.1	==	Asa6D	AsaLecRLK-L-type-138	AVESA.00010b.r2.6DG1166250.1
Asa2A	AsaLecRLK-G-type-40	AVESA.00010b.r2.2AG0253840.1	==	Asa7D	AsaLecRLK-G-type-214	AVESA.00010b.r2.7DG1350680.1
Asa2A	AsaLecRLK-G-type-39	AVESA.00010b.r2.2AG0253830.1	==	Asa7D	AsaLecRLK-G-type-216	AVESA.00010b.r2.7DG1350860.1
Asa2C	AsaLecRLK-L-type-43	AVESA.00010b.r2.2CG0310980.1	==	Asa2D	AsaLecRLK-L-type-67	AVESA.00010b.r2.2DG0371970.1
Asa2C	AsaLecRLK-L-type-44	AVESA.00010b.r2.2CG0310990.1	==	Asa2D	AsaLecRLK-L-type-66	AVESA.00010b.r2.2DG0371960.1
Asa2C	AsaLecRLK-L-type-46	AVESA.00010b.r2.2CG0315050.1	==	Asa2D	AsaLecRLK-L-type-64	AVESA.00010b.r2.2DG0367510.1
Asa2C	AsaLecRLK-L-type-34	AVESA.00010b.r2.2CG0291410.1	==	Asa2D	AsaLecRLK-L-type-55	AVESA.00010b.r2.2DG0337590.1
Asa2C	AsaLecRLK-L-type-35	AVESA.00010b.r2.2CG0291440.1	==	Asa2D	AsaLecRLK-L-type-54	AVESA.00010b.r2.2DG0337580.1
Asa2C	AsaLecRLK-L-type-36	AVESA.00010b.r2.2CG0291470.1	==	Asa2D	AsaLecRLK-L-type-53	AVESA.00010b.r2.2DG0337550.1
Asa2C	AsaLecRLK-L-type-39	AVESA.00010b.r2.2CG0291510.1	==	Asa2D	AsaLecRLK-L-type-52	AVESA.00010b.r2.2DG0337450.1
Asa2C	AsaLecRLK-L-type-40	AVESA.00010b.r2.2CG0291520.1	==	Asa2D	AsaLecRLK-L-type-51	AVESA.00010b.r2.2DG0337440.1
Asa2C	AsaLecRLK-L-type-41	AVESA.00010b.r2.2CG0294540.1	==	Asa2D	AsaLecRLK-L-type-49	AVESA.00010b.r2.2DG0334900.2
Asa2C	AsaLecRLK-G-type-48	AVESA.00010b.r2.2CG0294780.3	==	Asa2D	AsaLecRLK-G-type-64	AVESA.00010b.r2.2DG0334710.1
Asa2C	AsaLecRLK-G-type-52	AVESA.00010b.r2.2CG0301510.2	==	Asa2D	AsaLecRLK-G-type-61	AVESA.00010b.r2.2DG0328660.2
Asa2C	AsaLecRLK-G-type-45	AVESA.00010b.r2.2CG0273790.1	==	Asa2D	AsaLecRLK-G-type-68	AVESA.00010b.r2.2DG0351840.1
Asa2C	AsaLecRLK-G-type-47	AVESA.00010b.r2.2CG0273840.5	==	Asa2D	AsaLecRLK-G-type-66	AVESA.00010b.r2.2DG0351800.1
Asa2C	AsaLecRLK-G-type-59	AVESA.00010b.r2.2CG0320060.2	==	Asa2D	AsaLecRLK-G-type-73	AVESA.00010b.r2.2DG0361760.1
Asa2C	AsaLecRLK-L-type-32	AVESA.00010b.r2.2CG0271760.1	==	Asa2D	AsaLecRLK-L-type-56	AVESA.00010b.r2.2DG0353300.1
Asa2C	AsaLecRLK-G-type-53	AVESA.00010b.r2.2CG0319830.1	==	Asa2D	AsaLecRLK-G-type-74	AVESA.00010b.r2.2DG0361790.2
Asa2C	AsaLecRLK-G-type-43	AVESA.00010b.r2.2CG0263690.1	==	Asa4C	AsaLecRLK-G-type-131	AVESA.00010b.r2.4CG1263540.1
Asa2C	AsaLecRLK-L-type-32	AVESA.00010b.r2.2CG0271760.1	==	Asa6A	AsaLecRLK-L-type-121	AVESA.00010b.r2.6AG1052770.1
Asa2C	AsaLecRLK-L-type-43	AVESA.00010b.r2.2CG0310980.1	==	Asa6A	AsaLecRLK-L-type-118	AVESA.00010b.r2.6AG1033940.1
Asa2C	AsaLecRLK-L-type-43	AVESA.00010b.r2.2CG0310980.1	==	Asa6C	AsaLecRLK-L-type-128	AVESA.00010b.r2.6CG1080570.1
Asa2C	AsaLecRLK-L-type-43	AVESA.00010b.r2.2CG0310980.1	==	Asa6D	AsaLecRLK-L-type-138	AVESA.00010b.r2.6DG1166250.1
Asa2D	AsaLecRLK-L-type-62	AVESA.00010b.r2.2DG0354230.1	==	Asa6A	AsaLecRLK-L-type-122	AVESA.00010b.r2.6AG1053450.1
Asa2D	AsaLecRLK-L-type-59	AVESA.00010b.r2.2DG0354180.1	==	Asa6A	AsaLecRLK-L-type-123	AVESA.00010b.r2.6AG1053470.1
Asa2D	AsaLecRLK-L-type-56	AVESA.00010b.r2.2DG0353300.1	==	Asa6A	AsaLecRLK-L-type-121	AVESA.00010b.r2.6AG1052770.1
Asa2D	AsaLecRLK-L-type-67	AVESA.00010b.r2.2DG0371970.1	==	Asa6D	AsaLecRLK-L-type-138	AVESA.00010b.r2.6DG1166250.1
Asa2D	AsaLecRLK-L-type-69	AVESA.00010b.r2.2DG0399790.1	==	Asa7A	AsaLecRLK-L-type-150	AVESA.00010b.r2.7AG1213770.1
Asa2D	AsaLecRLK-L-type-69	AVESA.00010b.r2.2DG0399790.1	==	Asa7D	AsaLecRLK-L-type-167	AVESA.00010b.r2.7DG1394040.1
Asa2D	AsaLecRLK-L-type-68	AVESA.00010b.r2.2DG0397330.1	==	Asa7D	AsaLecRLK-L-type-166	AVESA.00010b.r2.7DG1391880.1
Asa3A	AsaLecRLK-C-type-1	AVESA.00010b.r2.3AG0441760.1	==	Asa3C	AsaLecRLK-C-type-2	AVESA.00010b.r2.3CG0494860.1
Asa3A	AsaLecRLK-G-type-85	AVESA.00010b.r2.3AG0442480.1	==	Asa3C	AsaLecRLK-G-type-96	AVESA.00010b.r2.3CG0495830.1
Asa3A	AsaLecRLK-G-type-79	AVESA.00010b.r2.3AG0406330.1	==	Asa3C	AsaLecRLK-G-type-87	AVESA.00010b.r2.3CG0453740.1
Asa3A	AsaLecRLK-G-type-86	AVESA.00010b.r2.3AG0442490.1	==	Asa3D	AsaLecRLK-G-type-107	AVESA.00010b.r2.3DG0542860.1
Asa3A	AsaLecRLK-L-type-70	AVESA.00010b.r2.3AG0420430.1	==	Asa3D	AsaLecRLK-L-type-73	AVESA.00010b.r2.3DG0521620.1
Asa3A	AsaLecRLK-C-type-1	AVESA.00010b.r2.3AG0441760.1	==	Asa3D	AsaLecRLK-C-type-3	AVESA.00010b.r2.3DG0542230.1
Asa3C	AsaLecRLK-G-type-95	AVESA.00010b.r2.3CG0495730.1	==	Asa3D	AsaLecRLK-G-type-106	AVESA.00010b.r2.3DG0542840.1
Asa3C	AsaLecRLK-G-type-97	AVESA.00010b.r2.3CG0509210.1	==	Asa3D	AsaLecRLK-G-type-109	AVESA.00010b.r2.3DG0554920.1
Asa3C	AsaLecRLK-G-type-100	AVESA.00010b.r2.3CG0509270.1	==	Asa3D	AsaLecRLK-G-type-111	AVESA.00010b.r2.3DG0555010.1
Asa3C	AsaLecRLK-L-type-72	AVESA.00010b.r2.3CG0509600.1	==	Asa3D	AsaLecRLK-L-type-75	AVESA.00010b.r2.3DG0555330.1
Asa3C	AsaLecRLK-G-type-90	AVESA.00010b.r2.3CG0465390.1	==	Asa3D	AsaLecRLK-G-type-104	AVESA.00010b.r2.3DG0519340.1
Asa3C	AsaLecRLK-C-type-2	AVESA.00010b.r2.3CG0494860.1	==	Asa3D	AsaLecRLK-C-type-3	AVESA.00010b.r2.3DG0542230.1
Asa3C	AsaLecRLK-G-type-102	AVESA.00010b.r2.3CG0515500.1	==	Asa4A	AsaLecRLK-G-type-126	AVESA.00010b.r2.4AG0641410.1
Asa3C	AsaLecRLK-G-type-103	AVESA.00010b.r2.3CG0515510.1	==	Asa4A	AsaLecRLK-G-type-127	AVESA.00010b.r2.4AG0641420.1
Asa3C	AsaLecRLK-G-type-97	AVESA.00010b.r2.3CG0509210.1	==	Asa4A	AsaLecRLK-G-type-122	AVESA.00010b.r2.4AG0634690.1
Asa3C	AsaLecRLK-G-type-98	AVESA.00010b.r2.3CG0509230.1	==	Asa4A	AsaLecRLK-G-type-123	AVESA.00010b.r2.4AG0634710.1
Asa3C	AsaLecRLK-G-type-100	AVESA.00010b.r2.3CG0509270.1	==	Asa4A	AsaLecRLK-G-type-125	AVESA.00010b.r2.4AG0634760.1
Asa3C	AsaLecRLK-L-type-72	AVESA.00010b.r2.3CG0509600.1	==	Asa4A	AsaLecRLK-L-type-85	AVESA.00010b.r2.4AG0636170.1
Asa3C	AsaLecRLK-G-type-102	AVESA.00010b.r2.3CG0515500.1	==	Asa4D	AsaLecRLK-G-type-142	AVESA.00010b.r2.4DG0768810.1
Asa3C	AsaLecRLK-G-type-103	AVESA.00010b.r2.3CG0515510.1	==	Asa4D	AsaLecRLK-G-type-144	AVESA.00010b.r2.4DG0768830.1
Asa3D	AsaLecRLK-G-type-109	AVESA.00010b.r2.3DG0554920.1	==	Asa4A	AsaLecRLK-G-type-122	AVESA.00010b.r2.4AG0634690.1
Asa3D	AsaLecRLK-G-type-111	AVESA.00010b.r2.3DG0555010.1	==	Asa4A	AsaLecRLK-G-type-125	AVESA.00010b.r2.4AG0634760.1
Asa3D	AsaLecRLK-L-type-75	AVESA.00010b.r2.3DG0555330.1	==	Asa4A	AsaLecRLK-L-type-85	AVESA.00010b.r2.4AG0636170.1
Asa3D	AsaLecRLK-L-type-77	AVESA.00010b.r2.3DG0566290.1	==	Asa7A	AsaLecRLK-L-type-146	AVESA.00010b.r2.7AG1191620.1
Asa4A	AsaLecRLK-L-type-81	AVESA.00010b.r2.4AG0609620.1	==	Asa4D	AsaLecRLK-L-type-91	AVESA.00010b.r2.4DG0753030.1
Asa4A	AsaLecRLK-L-type-82	AVESA.00010b.r2.4AG0616060.1	==	Asa4D	AsaLecRLK-L-type-94	AVESA.00010b.r2.4DG0759570.1
Asa4A	AsaLecRLK-L-type-83	AVESA.00010b.r2.4AG0616550.1	==	Asa4D	AsaLecRLK-L-type-95	AVESA.00010b.r2.4DG0759990.1
Asa4A	AsaLecRLK-G-type-121	AVESA.00010b.r2.4AG0618370.1	==	Asa4D	AsaLecRLK-G-type-141	AVESA.00010b.r2.4DG0761830.1
Asa4A	AsaLecRLK-L-type-84	AVESA.00010b.r2.4AG0620640.1	==	Asa4D	AsaLecRLK-L-type-97	AVESA.00010b.r2.4DG0764020.1
Asa4A	AsaLecRLK-G-type-126	AVESA.00010b.r2.4AG0641410.1	==	Asa4D	AsaLecRLK-G-type-142	AVESA.00010b.r2.4DG0768810.1
Asa4A	AsaLecRLK-G-type-127	AVESA.00010b.r2.4AG0641420.1	==	Asa4D	AsaLecRLK-G-type-144	AVESA.00010b.r2.4DG0768830.1
Asa4A	AsaLecRLK-G-type-128	AVESA.00010b.r2.4AG0649720.1	==	Asa4D	AsaLecRLK-G-type-146	AVESA.00010b.r2.4DG0788810.1
Asa4A	AsaLecRLK-L-type-80	AVESA.00010b.r2.4AG0585650.1	==	Asa4D	AsaLecRLK-L-type-90	AVESA.00010b.r2.4DG0730410.1
Asa4A	AsaLecRLK-G-type-116	AVESA.00010b.r2.4AG0585950.1	==	Asa4D	AsaLecRLK-G-type-137	AVESA.00010b.r2.4DG0730690.1
Asa4A	AsaLecRLK-G-type-117	AVESA.00010b.r2.4AG0587670.1	==	Asa4D	AsaLecRLK-G-type-138	AVESA.00010b.r2.4DG0732130.1
Asa4A	AsaLecRLK-G-type-118	AVESA.00010b.r2.4AG0587680.1	==	Asa4D	AsaLecRLK-G-type-139	AVESA.00010b.r2.4DG0732140.1
Asa4A	AsaLecRLK-G-type-117	AVESA.00010b.r2.4AG0587670.1	==	Asa7C	AsaLecRLK-G-type-206	AVESA.00010b.r2.7CG0682170.1
Asa4A	AsaLecRLK-L-type-81	AVESA.00010b.r2.4AG0609620.1	==	Asa7C	AsaLecRLK-L-type-155	AVESA.00010b.r2.7CG0705040.1
Asa4A	AsaLecRLK-L-type-82	AVESA.00010b.r2.4AG0616060.1	==	Asa7C	AsaLecRLK-L-type-158	AVESA.00010b.r2.7CG0711290.1
Asa4A	AsaLecRLK-L-type-83	AVESA.00010b.r2.4AG0616550.1	==	Asa7C	AsaLecRLK-L-type-160	AVESA.00010b.r2.7CG0711620.1
Asa4A	AsaLecRLK-G-type-121	AVESA.00010b.r2.4AG0618370.1	==	Asa7C	AsaLecRLK-G-type-208	AVESA.00010b.r2.7CG0713550.1
Asa4C	AsaLecRLK-G-type-129	AVESA.00010b.r2.4CG1255620.1	==	Asa5D	AsaLecRLK-G-type-166	AVESA.00010b.r2.5DG0940700.1
Asa4C	AsaLecRLK-L-type-88	AVESA.00010b.r2.4CG1254800.1	==	Asa6A	AsaLecRLK-L-type-125	AVESA.00010b.r2.6AG1069720.1
Asa4C	AsaLecRLK-L-type-89	AVESA.00010b.r2.4CG1292300.1	==	Asa7A	AsaLecRLK-L-type-153	AVESA.00010b.r2.7AG1242390.1
Asa4C	AsaLecRLK-G-type-134	AVESA.00010b.r2.4CG1282990.1	==	Asa7D	AsaLecRLK-G-type-217	AVESA.00010b.r2.7DG1356680.1
Asa4C	AsaLecRLK-L-type-89	AVESA.00010b.r2.4CG1292300.1	==	Asa7D	AsaLecRLK-L-type-163	AVESA.00010b.r2.7DG1366250.1
Asa4D	AsaLecRLK-L-type-91	AVESA.00010b.r2.4DG0753030.1	==	Asa7C	AsaLecRLK-L-type-155	AVESA.00010b.r2.7CG0705040.1
Asa4D	AsaLecRLK-L-type-92	AVESA.00010b.r2.4DG0757760.1	==	Asa7C	AsaLecRLK-L-type-156	AVESA.00010b.r2.7CG0709610.1
Asa4D	AsaLecRLK-L-type-93	AVESA.00010b.r2.4DG0757770.1	==	Asa7C	AsaLecRLK-L-type-157	AVESA.00010b.r2.7CG0709620.1
Asa4D	AsaLecRLK-L-type-94	AVESA.00010b.r2.4DG0759570.1	==	Asa7C	AsaLecRLK-L-type-158	AVESA.00010b.r2.7CG0711290.1
Asa4D	AsaLecRLK-L-type-95	AVESA.00010b.r2.4DG0759990.1	==	Asa7C	AsaLecRLK-L-type-160	AVESA.00010b.r2.7CG0711620.1
Asa4D	AsaLecRLK-G-type-141	AVESA.00010b.r2.4DG0761830.1	==	Asa7C	AsaLecRLK-G-type-208	AVESA.00010b.r2.7CG0713550.1
Asa4D	AsaLecRLK-G-type-138	AVESA.00010b.r2.4DG0732130.1	==	Asa7C	AsaLecRLK-G-type-206	AVESA.00010b.r2.7CG0682170.1
Asa5A	AsaLecRLK-L-type-102	AVESA.00010b.r2.5AG0859650.1	==	Asa5C	AsaLecRLK-L-type-104	AVESA.00010b.r2.5CG0874970.1
Asa5A	AsaLecRLK-G-type-149	AVESA.00010b.r2.5AG0832500.1	==	Asa5C	AsaLecRLK-G-type-162	AVESA.00010b.r2.5CG0902880.1
Asa5A	AsaLecRLK-L-type-100	AVESA.00010b.r2.5AG0837610.1	==	Asa5C	AsaLecRLK-L-type-107	AVESA.00010b.r2.5CG0897030.1
Asa5A	AsaLecRLK-L-type-99	AVESA.00010b.r2.5AG0817470.1	==	Asa5C	AsaLecRLK-L-type-109	AVESA.00010b.r2.5CG0919800.1
Asa5A	AsaLecRLK-G-type-149	AVESA.00010b.r2.5AG0832500.1	==	Asa5D	AsaLecRLK-G-type-173	AVESA.00010b.r2.5DG0976960.1
Asa5A	AsaLecRLK-L-type-100	AVESA.00010b.r2.5AG0837610.1	==	Asa5D	AsaLecRLK-L-type-114	AVESA.00010b.r2.5DG0972140.1
Asa5A	AsaLecRLK-L-type-102	AVESA.00010b.r2.5AG0859650.1	==	Asa5D	AsaLecRLK-L-type-111	AVESA.00010b.r2.5DG0950110.1
Asa5C	AsaLecRLK-G-type-160	AVESA.00010b.r2.5CG0886020.1	==	Asa5D	AsaLecRLK-G-type-171	AVESA.00010b.r2.5DG0961950.1
Asa5C	AsaLecRLK-G-type-159	AVESA.00010b.r2.5CG0875580.1	==	Asa5D	AsaLecRLK-G-type-170	AVESA.00010b.r2.5DG0950820.1
Asa5C	AsaLecRLK-L-type-104	AVESA.00010b.r2.5CG0874970.1	==	Asa5D	AsaLecRLK-L-type-111	AVESA.00010b.r2.5DG0950110.1
Asa5C	AsaLecRLK-L-type-103	AVESA.00010b.r2.5CG0874960.1	==	Asa5D	AsaLecRLK-L-type-112	AVESA.00010b.r2.5DG0950120.1
Asa5C	AsaLecRLK-L-type-107	AVESA.00010b.r2.5CG0897030.1	==	Asa5D	AsaLecRLK-L-type-114	AVESA.00010b.r2.5DG0972140.1
Asa5C	AsaLecRLK-G-type-162	AVESA.00010b.r2.5CG0902880.1	==	Asa5D	AsaLecRLK-G-type-173	AVESA.00010b.r2.5DG0976960.1
Asa5C	AsaLecRLK-G-type-163	AVESA.00010b.r2.5CG0915830.1	==	Asa5D	AsaLecRLK-G-type-174	AVESA.00010b.r2.5DG0987840.1
Asa5C	AsaLecRLK-G-type-156	AVESA.00010b.r2.5CG0864480.1	==	Asa7A	AsaLecRLK-G-type-202	AVESA.00010b.r2.7AG1202420.1
Asa5C	AsaLecRLK-G-type-156	AVESA.00010b.r2.5CG0864480.1	==	Asa7D	AsaLecRLK-G-type-209	AVESA.00010b.r2.7DG1337990.1
Asa6A	AsaLecRLK-G-type-178	AVESA.00010b.r2.6AG1041220.1	==	Asa6C	AsaLecRLK-G-type-187	AVESA.00010b.r2.6CG1134900.1
Asa6A	AsaLecRLK-L-type-118	AVESA.00010b.r2.6AG1033940.1	==	Asa6C	AsaLecRLK-L-type-128	AVESA.00010b.r2.6CG1080570.1
Asa6A	AsaLecRLK-L-type-119	AVESA.00010b.r2.6AG1037600.1	==	Asa6C	AsaLecRLK-L-type-127	AVESA.00010b.r2.6CG1076950.1
Asa6A	AsaLecRLK-G-type-177	AVESA.00010b.r2.6AG1037780.1	==	Asa6C	AsaLecRLK-G-type-185	AVESA.00010b.r2.6CG1076750.1
Asa6A	AsaLecRLK-G-type-175	AVESA.00010b.r2.6AG1016540.1	==	Asa6C	AsaLecRLK-G-type-186	AVESA.00010b.r2.6CG1103080.1
Asa6A	AsaLecRLK-L-type-117	AVESA.00010b.r2.6AG1028650.1	==	Asa6C	AsaLecRLK-L-type-129	AVESA.00010b.r2.6CG1086540.1
Asa6A	AsaLecRLK-G-type-176	AVESA.00010b.r2.6AG1026840.1	==	Asa6D	AsaLecRLK-G-type-196	AVESA.00010b.r2.6DG1172930.1
Asa6A	AsaLecRLK-L-type-117	AVESA.00010b.r2.6AG1028650.1	==	Asa6D	AsaLecRLK-L-type-139	AVESA.00010b.r2.6DG1171070.1
Asa6A	AsaLecRLK-L-type-118	AVESA.00010b.r2.6AG1033940.1	==	Asa6D	AsaLecRLK-L-type-138	AVESA.00010b.r2.6DG1166250.1
Asa6A	AsaLecRLK-L-type-119	AVESA.00010b.r2.6AG1037600.1	==	Asa6D	AsaLecRLK-L-type-137	AVESA.00010b.r2.6DG1162750.1
Asa6A	AsaLecRLK-G-type-177	AVESA.00010b.r2.6AG1037780.1	==	Asa6D	AsaLecRLK-G-type-195	AVESA.00010b.r2.6DG1162550.1
Asa6A	AsaLecRLK-G-type-178	AVESA.00010b.r2.6AG1041220.1	==	Asa6D	AsaLecRLK-G-type-194	AVESA.00010b.r2.6DG1159110.1
Asa6A	AsaLecRLK-L-type-116	AVESA.00010b.r2.6AG1015690.1	==	Asa6D	AsaLecRLK-L-type-140	AVESA.00010b.r2.6DG1183520.1
Asa6A	AsaLecRLK-G-type-175	AVESA.00010b.r2.6AG1016540.1	==	Asa6D	AsaLecRLK-G-type-197	AVESA.00010b.r2.6DG1182830.1
Asa6A	AsaLecRLK-G-type-179	AVESA.00010b.r2.6AG1049420.1	==	Asa6D	AsaLecRLK-G-type-192	AVESA.00010b.r2.6DG1151000.1
Asa6A	AsaLecRLK-G-type-181	AVESA.00010b.r2.6AG1049450.1	==	Asa6D	AsaLecRLK-G-type-190	AVESA.00010b.r2.6DG1150970.1
Asa6C	AsaLecRLK-G-type-187	AVESA.00010b.r2.6CG1134900.1	==	Asa6D	AsaLecRLK-G-type-194	AVESA.00010b.r2.6DG1159110.1
Asa6C	AsaLecRLK-L-type-128	AVESA.00010b.r2.6CG1080570.1	==	Asa6D	AsaLecRLK-L-type-138	AVESA.00010b.r2.6DG1166250.1
Asa6C	AsaLecRLK-L-type-127	AVESA.00010b.r2.6CG1076950.1	==	Asa6D	AsaLecRLK-L-type-137	AVESA.00010b.r2.6DG1162750.1
Asa6C	AsaLecRLK-L-type-126	AVESA.00010b.r2.6CG1076940.1	==	Asa6D	AsaLecRLK-L-type-136	AVESA.00010b.r2.6DG1162740.1
Asa6C	AsaLecRLK-G-type-185	AVESA.00010b.r2.6CG1076750.1	==	Asa6D	AsaLecRLK-G-type-195	AVESA.00010b.r2.6DG1162550.1
Asa6C	AsaLecRLK-L-type-129	AVESA.00010b.r2.6CG1086540.1	==	Asa6D	AsaLecRLK-L-type-139	AVESA.00010b.r2.6DG1171070.1
Asa6C	AsaLecRLK-G-type-186	AVESA.00010b.r2.6CG1103080.1	==	Asa6D	AsaLecRLK-G-type-197	AVESA.00010b.r2.6DG1182830.1
Asa6C	AsaLecRLK-G-type-189	AVESA.00010b.r2.6CG1141090.1	==	Asa7D	AsaLecRLK-G-type-216	AVESA.00010b.r2.7DG1350860.1
Asa6C	AsaLecRLK-G-type-188	AVESA.00010b.r2.6CG1140990.1	==	Asa7D	AsaLecRLK-G-type-214	AVESA.00010b.r2.7DG1350680.1
Asa7A	AsaLecRLK-L-type-150	AVESA.00010b.r2.7AG1213770.1	==	Asa7D	AsaLecRLK-L-type-167	AVESA.00010b.r2.7DG1394040.1
Asa7A	AsaLecRLK-L-type-151	AVESA.00010b.r2.7AG1218400.1	==	Asa7D	AsaLecRLK-L-type-165	AVESA.00010b.r2.7DG1390030.1
Asa7A	AsaLecRLK-L-type-152	AVESA.00010b.r2.7AG1218410.1	==	Asa7D	AsaLecRLK-L-type-164	AVESA.00010b.r2.7DG1390020.1
Asa7A	AsaLecRLK-L-type-153	AVESA.00010b.r2.7AG1242390.1	==	Asa7D	AsaLecRLK-L-type-163	AVESA.00010b.r2.7DG1366250.1
Asa7A	AsaLecRLK-L-type-149	AVESA.00010b.r2.7AG1199330.1	==	Asa7D	AsaLecRLK-L-type-161	AVESA.00010b.r2.7DG1334880.1
Asa7A	AsaLecRLK-G-type-202	AVESA.00010b.r2.7AG1202420.1	==	Asa7D	AsaLecRLK-G-type-209	AVESA.00010b.r2.7DG1337990.1
Asa2A	AsaLecRLK-G-type-35	AVESA.00010b.r2.2AG0241680.1	==	Asa2A	AsaLecRLK-G-type-36	AVESA.00010b.r2.2AG0241690.1	tandem duplications (TD)
Asa2A	AsaLecRLK-G-type-39	AVESA.00010b.r2.2AG0253830.1	==	Asa2A	AsaLecRLK-G-type-40	AVESA.00010b.r2.2AG0253840.1
Asa2D	AsaLecRLK-G-type-67	AVESA.00010b.r2.2DG0351830.1	==	Asa2D	AsaLecRLK-G-type-68	AVESA.00010b.r2.2DG0351840.1
Asa2D	AsaLecRLK-G-type-71	AVESA.00010b.r2.2DG0361710.1	==	Asa2D	AsaLecRLK-G-type-70	AVESA.00010b.r2.2DG0361700.1
Asa4A	AsaLecRLK-G-type-123	AVESA.00010b.r2.4AG0634710.1	==	Asa4A	AsaLecRLK-G-type-124	AVESA.00010b.r2.4AG0634720.1
Asa4C	AsaLecRLK-G-type-134	AVESA.00010b.r2.4CG1282990.1	==	Asa4C	AsaLecRLK-G-type-135	AVESA.00010b.r2.4CG1283000.1
Asa4D	AsaLecRLK-G-type-142	AVESA.00010b.r2.4DG0768810.1	==	Asa4D	AsaLecRLK-G-type-143	AVESA.00010b.r2.4DG0768820.1
Asa4D	AsaLecRLK-G-type-143	AVESA.00010b.r2.4DG0768820.1	==	Asa4D	AsaLecRLK-G-type-144	AVESA.00010b.r2.4DG0768830.1
Asa4D	AsaLecRLK-G-type-144	AVESA.00010b.r2.4DG0768830.1	==	Asa4D	AsaLecRLK-G-type-145	AVESA.00010b.r2.4DG0768840.1
Asa5D	AsaLecRLK-G-type-169	AVESA.00010b.r2.5DG0950640.1	==	Asa5D	AsaLecRLK-G-type-168	AVESA.00010b.r2.5DG0950630.1
Asa6A	AsaLecRLK-G-type-179	AVESA.00010b.r2.6AG1049420.1	==	Asa6A	AsaLecRLK-G-type-180	AVESA.00010b.r2.6AG1049430.1
Asa6D	AsaLecRLK-G-type-192	AVESA.00010b.r2.6DG1151000.1	==	Asa6D	AsaLecRLK-G-type-191	AVESA.00010b.r2.6DG1150990.1
Asa7D	AsaLecRLK-G-type-212	AVESA.00010b.r2.7DG1350660.1	==	Asa7D	AsaLecRLK-G-type-211	AVESA.00010b.r2.7DG1350650.1
Asa7D	AsaLecRLK-G-type-213	AVESA.00010b.r2.7DG1350670.1	==	Asa7D	AsaLecRLK-G-type-212	AVESA.00010b.r2.7DG1350660.1
Asa2A	AsaLecRLK-L-type-23	AVESA.00010b.r2.2AG0215600.2	==	Asa2A	AsaLecRLK-L-type-24	AVESA.00010b.r2.2AG0215610.1
Asa2D	AsaLecRLK-L-type-49	AVESA.00010b.r2.2DG0334900.2	==	Asa2D	AsaLecRLK-L-type-48	AVESA.00010b.r2.2DG0334890.2
Asa2D	AsaLecRLK-L-type-59	AVESA.00010b.r2.2DG0354180.1	==	Asa2D	AsaLecRLK-L-type-58	AVESA.00010b.r2.2DG0354170.1
Asa5A	AsaLecRLK-L-type-101	AVESA.00010b.r2.5AG0859640.1	==	Asa5A	AsaLecRLK-L-type-102	AVESA.00010b.r2.5AG0859650.1
Asa5C	AsaLecRLK-L-type-104	AVESA.00010b.r2.5CG0874970.1	==	Asa5C	AsaLecRLK-L-type-103	AVESA.00010b.r2.5CG0874960.1

## Sheet: S5_KaKs ratios
Gui Xiong et al. Genome-Wide Identification of LecRLKs Gene Family in Avena sativa. Supplementary Tables S1-S10.
Table S5. Ka/Ks ratios of AsaLecRLKs gene family members.
Gene1	Gene2	Ka	Ks	Ka_Ks	Duplication type
AsaLecRLK-C-type-1	AsaLecRLK-C-type-2	0.00688765	0.096536	0.071348	Segmental
AsaLecRLK-C-type-1	AsaLecRLK-C-type-3	1.08959e-05	0.0108959	0.001	Segmental
AsaLecRLK-C-type-2	AsaLecRLK-C-type-3	0.00675448	0.0884063	0.0764027	Segmental
AsaLecRLK-G-type-1	AsaLecRLK-G-type-21	0.0233216	0.154493	0.150956	Segmental
AsaLecRLK-G-type-100	AsaLecRLK-G-type-111	0.0527993	0.127458	0.414249	Segmental
AsaLecRLK-G-type-100	AsaLecRLK-G-type-125	0.0540802	0.119698	0.451805	Segmental
AsaLecRLK-G-type-102	AsaLecRLK-G-type-126	0.0451796	0.189938	0.237865	Segmental
AsaLecRLK-G-type-102	AsaLecRLK-G-type-142	0.110321	0.59947	0.184031	Segmental
AsaLecRLK-G-type-103	AsaLecRLK-G-type-127	0.0521672	0.39953	0.130572	Segmental
AsaLecRLK-G-type-103	AsaLecRLK-G-type-144	0.29518	3.54841	0.0831866	Segmental
AsaLecRLK-G-type-109	AsaLecRLK-G-type-122	0.00595325	0.0513171	0.116009	Segmental
AsaLecRLK-G-type-11	AsaLecRLK-G-type-78	0.0131363	0.0614271	0.213851	Segmental
AsaLecRLK-G-type-111	AsaLecRLK-G-type-125	0.00604683	0.00689166	0.877413	Segmental
AsaLecRLK-G-type-116	AsaLecRLK-G-type-137	0.00355446	0.0287913	0.123456	Segmental
AsaLecRLK-G-type-117	AsaLecRLK-G-type-138	0.00382531	0.0286495	0.133521	Segmental
AsaLecRLK-G-type-117	AsaLecRLK-G-type-206	0.0152174	0.0689144	0.220816	Segmental
AsaLecRLK-G-type-118	AsaLecRLK-G-type-139	0.010118	0.0844517	0.119808	Segmental
AsaLecRLK-G-type-121	AsaLecRLK-G-type-141	0.00422543	0.1747	0.0241868	Segmental
AsaLecRLK-G-type-121	AsaLecRLK-G-type-208	0.0115037	0.400795	0.0287023	Segmental
AsaLecRLK-G-type-126	AsaLecRLK-G-type-142	0.112886	0.600844	0.187878	Segmental
AsaLecRLK-G-type-127	AsaLecRLK-G-type-144	0.262009	3.83252	0.0683646	Segmental
AsaLecRLK-G-type-128	AsaLecRLK-G-type-146	0.0333301	0.137937	0.241632	Segmental
AsaLecRLK-G-type-129	AsaLecRLK-G-type-166	0.0658982	0.253658	0.259792	Segmental
AsaLecRLK-G-type-134	AsaLecRLK-G-type-217	0.100876	0.293452	0.343755	Segmental
AsaLecRLK-G-type-138	AsaLecRLK-G-type-206	0.0156611	0.0780251	0.200718	Segmental
AsaLecRLK-G-type-14	AsaLecRLK-G-TYPE-147	0.00475899	0.0978977	0.0486119	Segmental
AsaLecRLK-G-type-141	AsaLecRLK-G-type-208	0.0114126	0.396436	0.0287881	Segmental
AsaLecRLK-G-type-149	AsaLecRLK-G-type-162	0.0296088	0.121906	0.242883	Segmental
AsaLecRLK-G-type-149	AsaLecRLK-G-type-173	0.00585359	0.0249368	0.234737	Segmental
AsaLecRLK-G-type-15	AsaLecRLK-G-type-136	0.0416252	0.237389	0.175346	Segmental
AsaLecRLK-G-type-156	AsaLecRLK-G-type-202	0.0391267	0.148083	0.264221	Segmental
AsaLecRLK-G-type-156	AsaLecRLK-G-type-209	0.0375452	0.132799	0.282723	Segmental
AsaLecRLK-G-type-159	AsaLecRLK-G-type-170	0.181734	0.687589	0.264306	Segmental
AsaLecRLK-G-type-16	AsaLecRLK-G-type-201	0.0168883	0.0246169	0.686045	Segmental
AsaLecRLK-G-type-160	AsaLecRLK-G-type-171	0.0218086	0.156561	0.139298	Segmental
AsaLecRLK-G-type-162	AsaLecRLK-G-type-173	0.030252	0.118044	0.256278	Segmental
AsaLecRLK-G-type-163	AsaLecRLK-G-type-174	0.0347509	0.0790111	0.439823	Segmental
AsaLecRLK-G-type-175	AsaLecRLK-G-type-186	0.0242683	0.0717477	0.338245	Segmental
AsaLecRLK-G-type-175	AsaLecRLK-G-type-197	0.0131297	0.0273095	0.480773	Segmental
AsaLecRLK-G-type-176	AsaLecRLK-G-type-196	0.0514525	0.219662	0.234235	Segmental
AsaLecRLK-G-type-177	AsaLecRLK-G-type-185	0.0254768	0.137144	0.185766	Segmental
AsaLecRLK-G-type-177	AsaLecRLK-G-type-195	0.0121432	0.0464362	0.261502	Segmental
AsaLecRLK-G-type-178	AsaLecRLK-G-type-187	0.0240109	0.272007	0.0882732	Segmental
AsaLecRLK-G-type-178	AsaLecRLK-G-type-194	0.00672296	0.0872421	0.077061	Segmental
AsaLecRLK-G-type-179	AsaLecRLK-G-type-192	0.0952372	0.162258	0.58695	Segmental
AsaLecRLK-G-type-181	AsaLecRLK-G-type-190	0.0102558	0.0487054	0.210569	Segmental
AsaLecRLK-G-type-185	AsaLecRLK-G-type-195	0.0235365	0.120236	0.195753	Segmental
AsaLecRLK-G-type-186	AsaLecRLK-G-type-197	0.0225466	0.0787056	0.286467	Segmental
AsaLecRLK-G-type-187	AsaLecRLK-G-type-194	0.0263015	0.305802	0.0860084	Segmental
AsaLecRLK-G-type-188	AsaLecRLK-G-type-214	0.0940837	0.235901	0.398826	Segmental
AsaLecRLK-G-type-189	AsaLecRLK-G-type-216	0.176991	0.402751	0.439454	Segmental
AsaLecRLK-G-type-19	AsaLecRLK-G-type-115	0.0419623	0.0524184	0.800527	Segmental
AsaLecRLK-G-type-2	AsaLecRLK-G-type-109	0.20018	1.31328	0.152427	Segmental
AsaLecRLK-G-type-2	AsaLecRLK-G-type-22	0.015437	0.176183	0.0876187	Segmental
AsaLecRLK-G-type-2	AsaLecRLK-G-type-97	0.20648	1.12555	0.183447	Segmental
AsaLecRLK-G-type-202	AsaLecRLK-G-type-209	0.0153243	0.0616052	0.24875	Segmental
AsaLecRLK-G-type-22	AsaLecRLK-G-type-109	0.203741	1.41777	0.143705	Segmental
AsaLecRLK-G-type-22	AsaLecRLK-G-type-122	0.198157	1.33699	0.148211	Segmental
AsaLecRLK-G-type-22	AsaLecRLK-G-type-97	0.203027	1.22492	0.165747	Segmental
AsaLecRLK-G-type-24	AsaLecRLK-G-type-47	0.025431	0.199632	0.12739	Segmental
AsaLecRLK-G-type-24	AsaLecRLK-G-type-66	0.00303105	0.0426854	0.071009	Segmental
AsaLecRLK-G-type-25	AsaLecRLK-G-type-65	0.00982606	0.0774694	0.126838	Segmental
AsaLecRLK-G-type-26	AsaLecRLK-G-type-48	0.033585	0.0817506	0.410822	Segmental
AsaLecRLK-G-type-29	AsaLecRLK-G-type-52	0.0290736	0.0799489	0.363652	Segmental
AsaLecRLK-G-type-29	AsaLecRLK-G-type-61	0.0172802	0.0249849	0.691627	Segmental
AsaLecRLK-G-type-30	AsaLecRLK-G-type-53	0.0243282	0.0834675	0.291469	Segmental
AsaLecRLK-G-type-32	AsaLecRLK-G-type-55	0.0844639	0.206921	0.408194	Segmental
AsaLecRLK-G-type-34	AsaLecRLK-G-type-74	0.0237733	0.104825	0.22679	Segmental
AsaLecRLK-G-type-35	AsaLecRLK-G-type-71	0.0616886	0.132043	0.467186	Segmental
AsaLecRLK-G-type-38	AsaLecRLK-G-type-133	0.03661	0.305109	0.11999	Segmental
AsaLecRLK-G-type-39	AsaLecRLK-G-type-188	0.157898	0.373181	0.423113	Segmental
AsaLecRLK-G-type-39	AsaLecRLK-G-type-216	0.0418728	0.0722068	0.579901	Segmental
AsaLecRLK-G-type-4	AsaLecRLK-G-type-1	0.0234726	0.14898	0.157555	Segmental
AsaLecRLK-G-type-4	AsaLecRLK-G-type-21	0.00293027	0.0623119	0.0470258	Segmental
AsaLecRLK-G-type-40	AsaLecRLK-G-type-214	0.0168776	0.0574839	0.293606	Segmental
AsaLecRLK-G-type-43	AsaLecRLK-G-type-131	0.0554545	0.15924	0.348244	Segmental
AsaLecRLK-G-type-45	AsaLecRLK-G-type-68	0.0180393	0.111508	0.161776	Segmental
AsaLecRLK-G-type-47	AsaLecRLK-G-type-66	0.0239512	0.204356	0.117204	Segmental
AsaLecRLK-G-type-48	AsaLecRLK-G-type-64	0.0363138	0.0789306	0.460073	Segmental
AsaLecRLK-G-type-5	AsaLecRLK-G-type-109	0.203776	1.36935	0.148812	Segmental
AsaLecRLK-G-type-5	AsaLecRLK-G-type-122	0.197768	1.34813	0.146697	Segmental
AsaLecRLK-G-type-5	AsaLecRLK-G-type-2	0.0178684	0.177422	0.100711	Segmental
AsaLecRLK-G-type-5	AsaLecRLK-G-type-22	0.0217656	0.152217	0.14299	Segmental
AsaLecRLK-G-type-5	AsaLecRLK-G-type-97	0.207014	1.21475	0.170418	Segmental
AsaLecRLK-G-type-52	AsaLecRLK-G-type-61	0.0252934	0.0584553	0.432696	Segmental
AsaLecRLK-G-type-53	AsaLecRLK-G-type-74	0.416595	1.5206	0.273967	Segmental
AsaLecRLK-G-type-59	AsaLecRLK-G-type-73	0.107649	0.482222	0.223235	Segmental
AsaLecRLK-G-type-7	AsaLecRLK-G-type-112	0.0211965	0.0677275	0.312967	Segmental
AsaLecRLK-G-type-79	AsaLecRLK-G-type-87	0.0370939	0.0817329	0.453842	Segmental
AsaLecRLK-G-type-85	AsaLecRLK-G-type-96	0.271405	1.33816	0.202819	Segmental
AsaLecRLK-G-type-86	AsaLecRLK-G-type-107	0.0174541	0.0264304	0.660378	Segmental
AsaLecRLK-G-type-90	AsaLecRLK-G-type-104	0.0474782	0.16457	0.288498	Segmental
AsaLecRLK-G-type-95	AsaLecRLK-G-type-106	0.016546	0.0547546	0.302185	Segmental
AsaLecRLK-G-type-97	AsaLecRLK-G-type-109	0.0280739	0.0746907	0.375869	Segmental
AsaLecRLK-G-type-97	AsaLecRLK-G-type-122	0.0262942	0.0808257	0.32532	Segmental
AsaLecRLK-G-type-98	AsaLecRLK-G-type-123	0.0384245	0.254597	0.150922	Segmental
AsaLecRLK-L-type-1	AsaLecRLK-L-type-15	0.0203974	0.144715	0.140948	Segmental
AsaLecRLK-L-type-100	AsaLecRLK-L-type-107	0.011931	0.095193	0.125334	Segmental
AsaLecRLK-L-type-100	AsaLecRLK-L-type-114	0.00379212	0.0476339	0.0796097	Segmental
AsaLecRLK-L-type-102	AsaLecRLK-L-type-104	0.0323356	0.122465	0.26404	Segmental
AsaLecRLK-L-type-102	AsaLecRLK-L-type-111	0.0176896	0.045589	0.388024	Segmental
AsaLecRLK-L-type-103	AsaLecRLK-L-type-112	0.0309205	0.0812936	0.380356	Segmental
AsaLecRLK-L-type-104	AsaLecRLK-L-type-111	0.0398751	0.105491	0.377996	Segmental
AsaLecRLK-L-type-107	AsaLecRLK-L-type-114	0.0112234	0.0745708	0.150506	Segmental
AsaLecRLK-L-type-11	AsaLecRLK-L-type-146	0.00679558	0.154105	0.0440972	Segmental
AsaLecRLK-L-type-11	AsaLecRLK-L-type-77	0.0212336	0.601942	0.0352752	Segmental
AsaLecRLK-L-type-116	AsaLecRLK-L-type-140	0.00867287	0.0342098	0.25352	Segmental
AsaLecRLK-L-type-117	AsaLecRLK-L-type-129	0.0257822	0.222491	0.11588	Segmental
AsaLecRLK-L-type-117	AsaLecRLK-L-type-139	0.00649954	0.129271	0.0502786	Segmental
AsaLecRLK-L-type-118	AsaLecRLK-L-type-128	0.0269934	0.310852	0.0868366	Segmental
AsaLecRLK-L-type-118	AsaLecRLK-L-type-138	0.0125239	0.0658631	0.190151	Segmental
AsaLecRLK-L-type-119	AsaLecRLK-L-type-127	0.0353117	0.199994	0.176564	Segmental
AsaLecRLK-L-type-119	AsaLecRLK-L-type-137	0.00934575	0.0400941	0.233096	Segmental
AsaLecRLK-L-type-12	AsaLecRLK-L-type-144	0.0129458	0.0607077	0.213248	Segmental
AsaLecRLK-L-type-126	AsaLecRLK-L-type-136	0.036484	0.158783	0.229772	Segmental
AsaLecRLK-L-type-127	AsaLecRLK-L-type-137	0.0381253	0.189122	0.201591	Segmental
AsaLecRLK-L-type-128	AsaLecRLK-L-type-138	0.0275471	0.302117	0.0911801	Segmental
AsaLecRLK-L-type-129	AsaLecRLK-L-type-139	0.0282693	0.250695	0.112764	Segmental
AsaLecRLK-L-type-14	AsaLecRLK-L-type-143	0.180871	0.650804	0.27792	Segmental
AsaLecRLK-L-type-149	AsaLecRLK-L-type-161	0.0233203	0.117472	0.198518	Segmental
AsaLecRLK-L-type-150	AsaLecRLK-L-type-167	0.00674961	0.124348	0.0542801	Segmental
AsaLecRLK-L-type-151	AsaLecRLK-L-type-165	0.0170522	0.175126	0.0973709	Segmental
AsaLecRLK-L-type-152	AsaLecRLK-L-type-164	0.00439545	0.146233	0.0300578	Segmental
AsaLecRLK-L-type-153	AsaLecRLK-L-type-163	0.0159139	0.122154	0.130277	Segmental
AsaLecRLK-L-type-18	AsaLecRLK-L-type-33	0.0216241	0.110309	0.196032	Segmental
AsaLecRLK-L-type-19	AsaLecRLK-L-type-34	0.0149575	0.111729	0.133873	Segmental
AsaLecRLK-L-type-19	AsaLecRLK-L-type-55	0.00462452	0.0251888	0.183595	Segmental
AsaLecRLK-L-type-22	AsaLecRLK-L-type-39	0.0235997	0.227643	0.10367	Segmental
AsaLecRLK-L-type-23	AsaLecRLK-L-type-41	0.026822	0.16855	0.159134	Segmental
AsaLecRLK-L-type-23	AsaLecRLK-L-type-49	0.0107787	0.0430325	0.250478	Segmental
AsaLecRLK-L-type-25	AsaLecRLK-L-type-42	0.0116904	0.249238	0.0469047	Segmental
AsaLecRLK-L-type-26	AsaLecRLK-L-type-118	0.186971	3.0325	0.0616555	Segmental
AsaLecRLK-L-type-26	AsaLecRLK-L-type-128	0.18021	3.3138	0.0543816	Segmental
AsaLecRLK-L-type-26	AsaLecRLK-L-type-138	0.178227	2.47459	0.072023	Segmental
AsaLecRLK-L-type-26	AsaLecRLK-L-type-43	0.0106777	0.502296	0.0212579	Segmental
AsaLecRLK-L-type-26	AsaLecRLK-L-type-67	0.00570438	0.159356	0.0357965	Segmental
AsaLecRLK-L-type-27	AsaLecRLK-L-type-44	0.00778488	0.382788	0.0203373	Segmental
AsaLecRLK-L-type-27	AsaLecRLK-L-type-66	0.00361584	0.115077	0.0314211	Segmental
AsaLecRLK-L-type-29	AsaLecRLK-L-type-46	0.0242812	0.251926	0.0963823	Segmental
AsaLecRLK-L-type-29	AsaLecRLK-L-type-64	0.0237576	0.273091	0.0869954	Segmental
AsaLecRLK-L-type-3	AsaLecRLK-L-type-131	0.0274106	0.103383	0.265138	Segmental
AsaLecRLK-L-type-32	AsaLecRLK-L-type-121	0.0111528	0.0757199	0.14729	Segmental
AsaLecRLK-L-type-32	AsaLecRLK-L-type-56	0.0119986	0.0743407	0.1614	Segmental
AsaLecRLK-L-type-34	AsaLecRLK-L-type-55	0.0163859	0.109653	0.149434	Segmental
AsaLecRLK-L-type-35	AsaLecRLK-L-type-54	0.0108606	0.0567191	0.19148	Segmental
AsaLecRLK-L-type-36	AsaLecRLK-L-type-53	0.0489447	0.099594	0.491442	Segmental
AsaLecRLK-L-type-39	AsaLecRLK-L-type-52	0.0240863	0.221225	0.108877	Segmental
AsaLecRLK-L-type-4	AsaLecRLK-L-type-130	0.0239044	0.0898744	0.265975	Segmental
AsaLecRLK-L-type-40	AsaLecRLK-L-type-51	0.0582181	0.375213	0.15516	Segmental
AsaLecRLK-L-type-41	AsaLecRLK-L-type-49	0.022505	0.180604	0.12461	Segmental
AsaLecRLK-L-type-43	AsaLecRLK-L-type-118	0.193867	4.94858	0.0391762	Segmental
AsaLecRLK-L-type-43	AsaLecRLK-L-type-128	0.190696	4.53403	0.0420589	Segmental
AsaLecRLK-L-type-43	AsaLecRLK-L-type-138	0.180815	2.81548	0.0642216	Segmental
AsaLecRLK-L-type-43	AsaLecRLK-L-type-67	0.0117547	0.435731	0.0269769	Segmental
AsaLecRLK-L-type-44	AsaLecRLK-L-type-66	0.0108198	0.617893	0.0175108	Segmental
AsaLecRLK-L-type-46	AsaLecRLK-L-type-64	0.0285983	0.169558	0.168664	Segmental
AsaLecRLK-L-type-5	AsaLecRLK-L-type-1	0.02001	0.186717	0.107168	Segmental
AsaLecRLK-L-type-5	AsaLecRLK-L-type-15	0.0111332	0.0831484	0.133896	Segmental
AsaLecRLK-L-type-56	AsaLecRLK-L-type-121	0.00444377	0.0087577	0.507413	Segmental
AsaLecRLK-L-type-59	AsaLecRLK-L-type-123	0.0160692	0.0451683	0.355763	Segmental
AsaLecRLK-L-type-6	AsaLecRLK-L-type-2	0.0181422	0.0734928	0.246857	Segmental
AsaLecRLK-L-type-62	AsaLecRLK-L-type-122	0.115735	0.637546	0.181532	Segmental
AsaLecRLK-L-type-67	AsaLecRLK-L-type-138	0.181723	2.97254	0.061134	Segmental
AsaLecRLK-L-type-68	AsaLecRLK-L-type-166	0.0570257	0.148917	0.382937	Segmental
AsaLecRLK-L-type-69	AsaLecRLK-L-type-150	0.0164041	0.2605	0.0629713	Segmental
AsaLecRLK-L-type-69	AsaLecRLK-L-type-167	0.0196583	0.306619	0.0641133	Segmental
AsaLecRLK-L-type-7	AsaLecRLK-L-type-134	0.030344	0.151141	0.200766	Segmental
AsaLecRLK-L-type-70	AsaLecRLK-L-type-73	0.0099143	0.119041	0.0832846	Segmental
AsaLecRLK-L-type-72	AsaLecRLK-L-type-75	0.0168206	0.169543	0.0992113	Segmental
AsaLecRLK-L-type-72	AsaLecRLK-L-type-85	0.0148715	0.18085	0.0822312	Segmental
AsaLecRLK-L-type-75	AsaLecRLK-L-type-85	0.00800181	0.149445	0.0535434	Segmental
AsaLecRLK-L-type-77	AsaLecRLK-L-type-146	0.0237065	0.466624	0.0508044	Segmental
AsaLecRLK-L-type-8	AsaLecRLK-L-type-133	0.0243661	0.153012	0.159243	Segmental
AsaLecRLK-L-type-80	AsaLecRLK-L-type-90	0.00225749	0.0124027	0.182016	Segmental
AsaLecRLK-L-type-81	AsaLecRLK-L-type-155	0.0148549	0.19385	0.0766308	Segmental
AsaLecRLK-L-type-81	AsaLecRLK-L-type-91	0.0175926	0.173484	0.101407	Segmental
AsaLecRLK-L-type-82	AsaLecRLK-L-type-158	0.0232596	0.203579	0.114254	Segmental
AsaLecRLK-L-type-82	AsaLecRLK-L-type-94	0.00639188	0.0415622	0.153791	Segmental
AsaLecRLK-L-type-83	AsaLecRLK-L-type-160	0.0306251	0.170527	0.179591	Segmental
AsaLecRLK-L-type-83	AsaLecRLK-L-type-95	0.0201713	0.137896	0.146279	Segmental
AsaLecRLK-L-type-84	AsaLecRLK-L-type-97	0.00176804	0.00275943	0.640725	Segmental
AsaLecRLK-L-type-88	AsaLecRLK-L-type-125	0.0738794	0.255364	0.28931	Segmental
AsaLecRLK-L-type-89	AsaLecRLK-L-type-153	0.0265773	0.217435	0.122231	Segmental
AsaLecRLK-L-type-89	AsaLecRLK-L-type-163	0.0226275	0.221189	0.102299	Segmental
AsaLecRLK-L-type-91	AsaLecRLK-L-type-155	0.00853003	0.150569	0.0566521	Segmental
AsaLecRLK-L-type-92	AsaLecRLK-L-type-156	0.0130266	0.10125	0.128657	Segmental
AsaLecRLK-L-type-93	AsaLecRLK-L-type-157	0.0254114	0.10984	0.231349	Segmental
AsaLecRLK-L-type-94	AsaLecRLK-L-type-158	0.0255704	0.186959	0.13677	Segmental
AsaLecRLK-L-type-95	AsaLecRLK-L-type-160	0.0385435	0.146087	0.263839	Segmental
AsaLecRLK-L-type-99	AsaLecRLK-L-type-109	0.0119729	0.365554	0.0327526	Segmental
AsaLecRLK-G-type-123	AsaLecRLK-G-type-124	0.134498	0.696811	0.193019	Tandem
AsaLecRLK-G-type-134	AsaLecRLK-G-type-135	0.0957361	0.270375	0.354087	Tandem
AsaLecRLK-G-type-142	AsaLecRLK-G-type-143	0.0615147	0.295369	0.208264	Tandem
AsaLecRLK-G-type-143	AsaLecRLK-G-type-144	0.101824	0.386939	0.263154	Tandem
AsaLecRLK-G-type-144	AsaLecRLK-G-type-145	0.258935	4.67336	0.0554067	Tandem
AsaLecRLK-G-type-169	AsaLecRLK-G-type-168	0.197724	0.79741	0.247958	Tandem
AsaLecRLK-G-type-179	AsaLecRLK-G-type-180	0.160006	0.378951	0.422233	Tandem
AsaLecRLK-G-type-192	AsaLecRLK-G-type-191	0.259382	0.455294	0.569703	Tandem
AsaLecRLK-G-type-212	AsaLecRLK-G-type-211	0.119645	0.344293	0.34751	Tandem
AsaLecRLK-G-type-213	AsaLecRLK-G-type-212	0.0588564	0.159903	0.368077	Tandem
AsaLecRLK-G-type-35	AsaLecRLK-G-type-36	0.362728	3.77698	0.0960365	Tandem
AsaLecRLK-G-type-39	AsaLecRLK-G-type-40	0.157044	0.397389	0.395189	Tandem
AsaLecRLK-G-type-67	AsaLecRLK-G-type-68	0.371305	4.66103	0.0796615	Tandem
AsaLecRLK-G-type-71	AsaLecRLK-G-type-70	0.335492	3.24583	0.103361	Tandem
AsaLecRLK-L-type-101	AsaLecRLK-L-type-102	0.395686	1.62936	0.242848	Tandem
AsaLecRLK-L-type-104	AsaLecRLK-L-type-103	0.383537	1.32494	0.289475	Tandem
AsaLecRLK-L-type-23	AsaLecRLK-L-type-24	0.0733995	0.37149	0.197582	Tandem
AsaLecRLK-L-type-49	AsaLecRLK-L-type-48	0.0701913	0.36297	0.19338	Tandem
AsaLecRLK-L-type-59	AsaLecRLK-L-type-58	0.00681734	0.0111059	0.613849	Tandem

## Sheet: S6_Orthologous Gene Pairs_1
Gui Xiong et al. Genome-Wide Identification of LecRLKs Gene Family in Avena sativa. Supplementary Tables S1-S10.
Table S6. Orthologous Gene Pairs Between A.sativa and A.longiglumis LecRLKs Genes.
Chr.	Gene Name	Gene ID		Chr.	Gene Name	Gene ID
Asa1A	AsaLecRLK-G-type-2	AVESA.00010b.r2.1AG0011740.1	==	Alo1A	AloLecRLK-G-type-2	AL1G02505
Asa1A	AsaLecRLK-G-type-5	AVESA.00010b.r2.1AG0043670.1	==	Alo1A	AloLecRLK-G-type-2	AL1G02505
Asa1A	AsaLecRLK-G-type-6	AVESA.00010b.r2.1AG0054630.1	==	Alo2A	AloLecRLK-G-type-18	AL2G04060
Asa1A	AsaLecRLK-L-type-6	AVESA.00010b.r2.1AG0048580.1	==	Alo2A	AloLecRLK-L-type-20	AL2G04514
Asa1A	AsaLecRLK-L-type-2	AVESA.00010b.r2.1AG0016290.1	==	Alo2A	AloLecRLK-L-type-20	AL2G04514
Asa1A	AsaLecRLK-G-type-3	AVESA.00010b.r2.1AG0040830.1	==	Alo2A	AloLecRLK-G-type-21	AL2G05878
Asa1A	AsaLecRLK-G-type-4	AVESA.00010b.r2.1AG0041630.1	==	Alo2A	AloLecRLK-G-type-22	AL2G05953
Asa1A	AsaLecRLK-G-type-1	AVESA.00010b.r2.1AG0009910.1	==	Alo2A	AloLecRLK-G-type-22	AL2G05953
Asa1A	AsaLecRLK-G-type-5	AVESA.00010b.r2.1AG0043670.1	==	Alo2A	AloLecRLK-G-type-20	AL2G04921
Asa1A	AsaLecRLK-L-type-5	AVESA.00010b.r2.1AG0043760.1	==	Alo2A	AloLecRLK-L-type-21	AL2G04935
Asa1A	AsaLecRLK-G-type-2	AVESA.00010b.r2.1AG0011740.1	==	Alo2A	AloLecRLK-G-type-20	AL2G04921
Asa1A	AsaLecRLK-L-type-1	AVESA.00010b.r2.1AG0011940.1	==	Alo2A	AloLecRLK-L-type-21	AL2G04935
Asa1A	AsaLecRLK-L-type-3	AVESA.00010b.r2.1AG0029180.1	==	Alo6A	AloLecRLK-L-type-63	AL6G00921
Asa1A	AsaLecRLK-L-type-4	AVESA.00010b.r2.1AG0029190.1	==	Alo6A	AloLecRLK-L-type-64	AL6G00924
Asa1A	AsaLecRLK-L-type-3	AVESA.00010b.r2.1AG0029180.1	==	Alo6A	AloLecRLK-L-type-65	AL6G00937
Asa1C	AsaLecRLK-G-type-11	AVESA.00010b.r2.1CG0112020.1	==	Alo1A	AloLecRLK-G-type-12	AL1G06172
Asa1C	AsaLecRLK-G-type-8	AVESA.00010b.r2.1CG0080050.1	==	Alo2A	AloLecRLK-G-type-18	AL2G04060
Asa1D	AsaLecRLK-G-type-22	AVESA.00010b.r2.1DG0162140.1	==	Alo1A	AloLecRLK-G-type-2	AL1G02505
Asa1D	AsaLecRLK-G-type-18	AVESA.00010b.r2.1DG0147100.1	==	Alo2A	AloLecRLK-G-type-17	AL2G01808
Asa1D	AsaLecRLK-L-type-11	AVESA.00010b.r2.1DG0145150.1	==	Alo2A	AloLecRLK-L-type-13	AL2G02031
Asa1D	AsaLecRLK-L-type-10	AVESA.00010b.r2.1DG0144600.1	==	Alo2A	AloLecRLK-L-type-19	AL2G02144
Asa1D	AsaLecRLK-L-type-16	AVESA.00010b.r2.1DG0195910.1	==	Alo2A	AloLecRLK-L-type-10	AL2G01246
Asa1D	AsaLecRLK-G-type-21	AVESA.00010b.r2.1DG0160480.1	==	Alo2A	AloLecRLK-G-type-22	AL2G05953
Asa1D	AsaLecRLK-G-type-22	AVESA.00010b.r2.1DG0162140.1	==	Alo2A	AloLecRLK-G-type-20	AL2G04921
Asa1D	AsaLecRLK-L-type-15	AVESA.00010b.r2.1DG0162270.1	==	Alo2A	AloLecRLK-L-type-21	AL2G04935
Asa1D	AsaLecRLK-G-type-18	AVESA.00010b.r2.1DG0147100.1	==	Alo2A	AloLecRLK-G-type-16	AL2G01751
Asa1D	AsaLecRLK-L-type-16	AVESA.00010b.r2.1DG0195910.1	==	Alo2A	AloLecRLK-L-type-7	AL2G01227
Asa1D	AsaLecRLK-L-type-17	AVESA.00010b.r2.1DG0195920.1	==	Alo2A	AloLecRLK-L-type-8	AL2G01228
Asa1D	AsaLecRLK-L-type-11	AVESA.00010b.r2.1DG0145150.1	==	Alo2A	AloLecRLK-L-type-14	AL2G02042
Asa1D	AsaLecRLK-L-type-12	AVESA.00010b.r2.1DG0145390.1	==	Alo2A	AloLecRLK-L-type-11	AL2G02011
Asa1D	AsaLecRLK-G-type-15	AVESA.00010b.r2.1DG0138000.1	==	Alo3A	AloLecRLK-G-type-30	AL3G04487
Asa1D	AsaLecRLK-G-type-14	AVESA.00010b.r2.1DG0134790.1	==	Alo3A	AloLecRLK-G-type-31	AL3G04765
Asa2A	AsaLecRLK-L-type-18	AVESA.00010b.r2.2AG0212690.1	==	Alo4A	AloLecRLK-L-type-42	AL4G04278
Asa2A	AsaLecRLK-L-type-19	AVESA.00010b.r2.2AG0212750.1	==	Alo4A	AloLecRLK-L-type-45	AL4G04288
Asa2A	AsaLecRLK-L-type-20	AVESA.00010b.r2.2AG0212780.1	==	Alo4A	AloLecRLK-L-type-47	AL4G04290
Asa2A	AsaLecRLK-L-type-22	AVESA.00010b.r2.2AG0212810.1	==	Alo4A	AloLecRLK-L-type-49	AL4G04295
Asa2A	AsaLecRLK-G-type-25	AVESA.00010b.r2.2AG0214900.1	==	Alo4A	AloLecRLK-G-type-55	AL4G04447
Asa2A	AsaLecRLK-L-type-23	AVESA.00010b.r2.2AG0215600.2	==	Alo4A	AloLecRLK-L-type-52	AL4G04503
Asa2A	AsaLecRLK-G-type-29	AVESA.00010b.r2.2AG0221570.1	==	Alo4A	AloLecRLK-G-type-58	AL4G05058
Asa2A	AsaLecRLK-G-type-30	AVESA.00010b.r2.2AG0241400.1	==	Alo4A	AloLecRLK-G-type-38	AL4G00453
Asa2A	AsaLecRLK-G-type-31	AVESA.00010b.r2.2AG0241430.1	==	Alo4A	AloLecRLK-G-type-39	AL4G00455
Asa2A	AsaLecRLK-G-type-34	AVESA.00010b.r2.2AG0241620.1	==	Alo4A	AloLecRLK-G-type-45	AL4G00475
Asa2A	AsaLecRLK-G-type-35	AVESA.00010b.r2.2AG0241680.1	==	Alo4A	AloLecRLK-G-type-46	AL4G00500
Asa2A	AsaLecRLK-L-type-26	AVESA.00010b.r2.2AG0231550.1	==	Alo4A	AloLecRLK-L-type-34	AL4G01786
Asa2A	AsaLecRLK-L-type-27	AVESA.00010b.r2.2AG0231560.1	==	Alo4A	AloLecRLK-L-type-35	AL4G01787
Asa2A	AsaLecRLK-L-type-18	AVESA.00010b.r2.2AG0212690.1	==	Alo4A	AloLecRLK-L-type-44	AL4G04287
Asa2A	AsaLecRLK-L-type-28	AVESA.00010b.r2.2AG0235760.1	==	Alo4A	AloLecRLK-L-type-31	AL4G01279
Asa2A	AsaLecRLK-L-type-25	AVESA.00010b.r2.2AG0223370.1	==	Alo4A	AloLecRLK-L-type-54	AL4G05181
Asa2A	AsaLecRLK-L-type-29	AVESA.00010b.r2.2AG0235930.1	==	Alo4A	AloLecRLK-L-type-28	AL4G01261
Asa2A	AsaLecRLK-L-type-29	AVESA.00010b.r2.2AG0235930.1	==	Alo4A	AloLecRLK-L-type-31	AL4G01279
Asa2A	AsaLecRLK-L-type-28	AVESA.00010b.r2.2AG0235760.1	==	Alo4A	AloLecRLK-L-type-32	AL4G01290
Asa2A	AsaLecRLK-G-type-24	AVESA.00010b.r2.2AG0196260.1	==	Alo4A	AloLecRLK-G-type-54	AL4G03495
Asa2A	AsaLecRLK-L-type-25	AVESA.00010b.r2.2AG0223370.1	==	Alo4A	AloLecRLK-L-type-55	AL4G05191
Asa2A	AsaLecRLK-L-type-26	AVESA.00010b.r2.2AG0231550.1	==	Alo6A	AloLecRLK-L-type-68	AL6G03448
Asa2C	AsaLecRLK-G-type-43	AVESA.00010b.r2.2CG0263690.1	==	Alo4A	AloLecRLK-G-type-50	AL4G02615
Asa2C	AsaLecRLK-G-type-45	AVESA.00010b.r2.2CG0273790.1	==	Alo4A	AloLecRLK-G-type-52	AL4G03487
Asa2C	AsaLecRLK-L-type-33	AVESA.00010b.r2.2CG0291400.1	==	Alo4A	AloLecRLK-L-type-44	AL4G04287
Asa2C	AsaLecRLK-L-type-34	AVESA.00010b.r2.2CG0291410.1	==	Alo4A	AloLecRLK-L-type-45	AL4G04288
Asa2C	AsaLecRLK-L-type-35	AVESA.00010b.r2.2CG0291440.1	==	Alo4A	AloLecRLK-L-type-46	AL4G04289
Asa2C	AsaLecRLK-L-type-41	AVESA.00010b.r2.2CG0294540.1	==	Alo4A	AloLecRLK-L-type-52	AL4G04503
Asa2C	AsaLecRLK-G-type-49	AVESA.00010b.r2.2CG0300240.1	==	Alo4A	AloLecRLK-G-type-57	AL4G04946
Asa2C	AsaLecRLK-G-type-52	AVESA.00010b.r2.2CG0301510.2	==	Alo4A	AloLecRLK-G-type-58	AL4G05058
Asa2C	AsaLecRLK-L-type-42	AVESA.00010b.r2.2CG0302710.1	==	Alo4A	AloLecRLK-L-type-55	AL4G05191
Asa2C	AsaLecRLK-G-type-59	AVESA.00010b.r2.2CG0320060.2	==	Alo4A	AloLecRLK-G-type-47	AL4G00501
Asa2C	AsaLecRLK-G-type-53	AVESA.00010b.r2.2CG0319830.1	==	Alo4A	AloLecRLK-G-type-38	AL4G00453
Asa2C	AsaLecRLK-G-type-54	AVESA.00010b.r2.2CG0319850.2	==	Alo4A	AloLecRLK-G-type-39	AL4G00455
Asa2C	AsaLecRLK-L-type-43	AVESA.00010b.r2.2CG0310980.1	==	Alo4A	AloLecRLK-L-type-34	AL4G01786
Asa2C	AsaLecRLK-L-type-44	AVESA.00010b.r2.2CG0310990.1	==	Alo4A	AloLecRLK-L-type-35	AL4G01787
Asa2C	AsaLecRLK-L-type-42	AVESA.00010b.r2.2CG0302710.1	==	Alo4A	AloLecRLK-L-type-54	AL4G05181
Asa2C	AsaLecRLK-L-type-39	AVESA.00010b.r2.2CG0291510.1	==	Alo4A	AloLecRLK-L-type-49	AL4G04295
Asa2C	AsaLecRLK-L-type-46	AVESA.00010b.r2.2CG0315050.1	==	Alo4A	AloLecRLK-L-type-28	AL4G01261
Asa2C	AsaLecRLK-G-type-60	AVESA.00010b.r2.2CG0322450.1	==	Alo4A	AloLecRLK-G-type-32	AL4G00228
Asa2C	AsaLecRLK-L-type-32	AVESA.00010b.r2.2CG0271760.1	==	Alo4A	AloLecRLK-L-type-40	AL4G03355
Asa2C	AsaLecRLK-G-type-59	AVESA.00010b.r2.2CG0320060.2	==	Alo4A	AloLecRLK-G-type-33	AL4G00413
Asa2C	AsaLecRLK-G-type-55	AVESA.00010b.r2.2CG0319860.2	==	Alo4A	AloLecRLK-G-type-35	AL4G00419
Asa2C	AsaLecRLK-G-type-54	AVESA.00010b.r2.2CG0319850.2	==	Alo4A	AloLecRLK-G-type-36	AL4G00422
Asa2C	AsaLecRLK-G-type-53	AVESA.00010b.r2.2CG0319830.1	==	Alo4A	AloLecRLK-G-type-37	AL4G00424
Asa2C	AsaLecRLK-L-type-43	AVESA.00010b.r2.2CG0310980.1	==	Alo6A	AloLecRLK-L-type-68	AL6G03448
Asa2C	AsaLecRLK-L-type-35	AVESA.00010b.r2.2CG0291440.1	==	Alo7A	AloLecRLK-L-type-77	AL7G02466
Asa2D	AsaLecRLK-L-type-55	AVESA.00010b.r2.2DG0337590.1	==	Alo4A	AloLecRLK-L-type-45	AL4G04288
Asa2D	AsaLecRLK-L-type-54	AVESA.00010b.r2.2DG0337580.1	==	Alo4A	AloLecRLK-L-type-46	AL4G04289
Asa2D	AsaLecRLK-L-type-52	AVESA.00010b.r2.2DG0337450.1	==	Alo4A	AloLecRLK-L-type-49	AL4G04295
Asa2D	AsaLecRLK-G-type-65	AVESA.00010b.r2.2DG0335590.1	==	Alo4A	AloLecRLK-G-type-55	AL4G04447
Asa2D	AsaLecRLK-L-type-49	AVESA.00010b.r2.2DG0334900.2	==	Alo4A	AloLecRLK-L-type-52	AL4G04503
Asa2D	AsaLecRLK-L-type-56	AVESA.00010b.r2.2DG0353300.1	==	Alo4A	AloLecRLK-L-type-40	AL4G03355
Asa2D	AsaLecRLK-G-type-68	AVESA.00010b.r2.2DG0351840.1	==	Alo4A	AloLecRLK-G-type-52	AL4G03487
Asa2D	AsaLecRLK-L-type-62	AVESA.00010b.r2.2DG0354230.1	==	Alo4A	AloLecRLK-L-type-36	AL4G03278
Asa2D	AsaLecRLK-L-type-61	AVESA.00010b.r2.2DG0354220.1	==	Alo4A	AloLecRLK-L-type-39	AL4G03281
Asa2D	AsaLecRLK-G-type-73	AVESA.00010b.r2.2DG0361760.1	==	Alo4A	AloLecRLK-G-type-43	AL4G00467
Asa2D	AsaLecRLK-L-type-67	AVESA.00010b.r2.2DG0371970.1	==	Alo4A	AloLecRLK-L-type-34	AL4G01786
Asa2D	AsaLecRLK-L-type-66	AVESA.00010b.r2.2DG0371960.1	==	Alo4A	AloLecRLK-L-type-35	AL4G01787
Asa2D	AsaLecRLK-G-type-74	AVESA.00010b.r2.2DG0361790.2	==	Alo4A	AloLecRLK-G-type-45	AL4G00475
Asa2D	AsaLecRLK-G-type-71	AVESA.00010b.r2.2DG0361710.1	==	Alo4A	AloLecRLK-G-type-46	AL4G00500
Asa2D	AsaLecRLK-L-type-55	AVESA.00010b.r2.2DG0337590.1	==	Alo4A	AloLecRLK-L-type-50	AL4G04297
Asa2D	AsaLecRLK-L-type-56	AVESA.00010b.r2.2DG0353300.1	==	Alo4A	AloLecRLK-L-type-41	AL4G03396
Asa2D	AsaLecRLK-L-type-64	AVESA.00010b.r2.2DG0367510.1	==	Alo4A	AloLecRLK-L-type-28	AL4G01261
Asa2D	AsaLecRLK-L-type-65	AVESA.00010b.r2.2DG0367660.1	==	Alo4A	AloLecRLK-L-type-32	AL4G01290
Asa2D	AsaLecRLK-G-type-74	AVESA.00010b.r2.2DG0361790.2	==	Alo4A	AloLecRLK-G-type-33	AL4G00413
Asa2D	AsaLecRLK-L-type-69	AVESA.00010b.r2.2DG0399790.1	==	Alo5A	AloLecRLK-L-type-58	AL5G01443
Asa2D	AsaLecRLK-G-type-77	AVESA.00010b.r2.2DG0398120.1	==	Alo5A	AloLecRLK-G-type-62	AL5G01605
Asa2D	AsaLecRLK-L-type-68	AVESA.00010b.r2.2DG0397330.1	==	Alo5A	AloLecRLK-L-type-59	AL5G01652
Asa2D	AsaLecRLK-L-type-67	AVESA.00010b.r2.2DG0371970.1	==	Alo6A	AloLecRLK-L-type-68	AL6G03448
Asa2D	AsaLecRLK-L-type-52	AVESA.00010b.r2.2DG0337450.1	==	Alo7A	AloLecRLK-L-type-77	AL7G02466
Asa3A	AsaLecRLK-G-type-79	AVESA.00010b.r2.3AG0406330.1	==	Alo1A	AloLecRLK-G-type-11	AL1G06045
Asa3A	AsaLecRLK-L-type-70	AVESA.00010b.r2.3AG0420430.1	==	Alo1A	AloLecRLK-L-type-3	AL1G04581
Asa3A	AsaLecRLK-C-type-1	AVESA.00010b.r2.3AG0441760.1	==	Alo1A	AloLecRLK-C-type-1	AL1G03438
Asa3A	AsaLecRLK-G-type-78	AVESA.00010b.r2.3AG0405560.1	==	Alo1A	AloLecRLK-G-type-12	AL1G06172
Asa3C	AsaLecRLK-G-type-87	AVESA.00010b.r2.3CG0453740.1	==	Alo1A	AloLecRLK-G-type-11	AL1G06045
Asa3C	AsaLecRLK-G-type-93	AVESA.00010b.r2.3CG0467300.1	==	Alo1A	AloLecRLK-G-type-7	AL1G04616
Asa3C	AsaLecRLK-G-type-89	AVESA.00010b.r2.3CG0460270.1	==	Alo1A	AloLecRLK-G-type-10	AL1G05187
Asa3C	AsaLecRLK-L-type-72	AVESA.00010b.r2.3CG0509600.1	==	Alo1A	AloLecRLK-L-type-2	AL1G02476
Asa3C	AsaLecRLK-G-type-100	AVESA.00010b.r2.3CG0509270.1	==	Alo1A	AloLecRLK-G-type-1	AL1G02501
Asa3C	AsaLecRLK-C-type-2	AVESA.00010b.r2.3CG0494860.1	==	Alo1A	AloLecRLK-C-type-1	AL1G03438
Asa3C	AsaLecRLK-G-type-102	AVESA.00010b.r2.3CG0515500.1	==	Alo2A	AloLecRLK-G-type-18	AL2G04060
Asa3C	AsaLecRLK-G-type-97	AVESA.00010b.r2.3CG0509210.1	==	Alo2A	AloLecRLK-G-type-20	AL2G04921
Asa3D	AsaLecRLK-C-type-3	AVESA.00010b.r2.3DG0542230.1	==	Alo1A	AloLecRLK-C-type-1	AL1G03438
Asa3D	AsaLecRLK-L-type-73	AVESA.00010b.r2.3DG0521620.1	==	Alo1A	AloLecRLK-L-type-3	AL1G04581
Asa3D	AsaLecRLK-L-type-75	AVESA.00010b.r2.3DG0555330.1	==	Alo1A	AloLecRLK-L-type-2	AL1G02476
Asa3D	AsaLecRLK-G-type-111	AVESA.00010b.r2.3DG0555010.1	==	Alo1A	AloLecRLK-G-type-1	AL1G02501
Asa3D	AsaLecRLK-L-type-77	AVESA.00010b.r2.3DG0566290.1	==	Alo2A	AloLecRLK-L-type-14	AL2G02042
Asa3D	AsaLecRLK-L-type-76	AVESA.00010b.r2.3DG0565750.1	==	Alo2A	AloLecRLK-L-type-17	AL2G02136
Asa3D	AsaLecRLK-L-type-77	AVESA.00010b.r2.3DG0566290.1	==	Alo2A	AloLecRLK-L-type-13	AL2G02031
Asa3D	AsaLecRLK-L-type-76	AVESA.00010b.r2.3DG0565750.1	==	Alo2A	AloLecRLK-L-type-18	AL2G02143
Asa3D	AsaLecRLK-L-type-78	AVESA.00010b.r2.3DG0566550.1	==	Alo2A	AloLecRLK-L-type-11	AL2G02011
Asa3D	AsaLecRLK-G-type-109	AVESA.00010b.r2.3DG0554920.1	==	Alo2A	AloLecRLK-G-type-20	AL2G04921
Asa4A	AsaLecRLK-G-type-125	AVESA.00010b.r2.4AG0634760.1	==	Alo1A	AloLecRLK-G-type-1	AL1G02501
Asa4A	AsaLecRLK-L-type-85	AVESA.00010b.r2.4AG0636170.1	==	Alo1A	AloLecRLK-L-type-2	AL1G02476
Asa4A	AsaLecRLK-G-type-126	AVESA.00010b.r2.4AG0641410.1	==	Alo2A	AloLecRLK-G-type-18	AL2G04060
Asa4A	AsaLecRLK-G-type-122	AVESA.00010b.r2.4AG0634690.1	==	Alo2A	AloLecRLK-G-type-20	AL2G04921
Asa4A	AsaLecRLK-L-type-81	AVESA.00010b.r2.4AG0609620.1	==	Alo4A	AloLecRLK-L-type-50	AL4G04297
Asa4A	AsaLecRLK-L-type-81	AVESA.00010b.r2.4AG0609620.1	==	Alo7A	AloLecRLK-L-type-77	AL7G02466
Asa4A	AsaLecRLK-G-type-120	AVESA.00010b.r2.4AG0602100.1	==	Alo7A	AloLecRLK-G-type-76	AL7G03082
Asa4A	AsaLecRLK-G-type-116	AVESA.00010b.r2.4AG0585950.1	==	Alo7A	AloLecRLK-G-type-80	AL7G04350
Asa4A	AsaLecRLK-L-type-80	AVESA.00010b.r2.4AG0585650.1	==	Alo7A	AloLecRLK-L-type-78	AL7G04367
Asa4A	AsaLecRLK-G-type-121	AVESA.00010b.r2.4AG0618370.1	==	Alo7A	AloLecRLK-G-type-74	AL7G01628
Asa4A	AsaLecRLK-L-type-82	AVESA.00010b.r2.4AG0616060.1	==	Alo7A	AloLecRLK-L-type-76	AL7G01841
Asa4C	AsaLecRLK-L-type-88	AVESA.00010b.r2.4CG1254800.1	==	Alo2A	AloLecRLK-L-type-5	AL2G00413
Asa4C	AsaLecRLK-L-type-88	AVESA.00010b.r2.4CG1254800.1	==	Alo2A	AloLecRLK-L-type-4	AL2G00387
Asa4C	AsaLecRLK-G-type-136	AVESA.00010b.r2.4CG1326240.1	==	Alo3A	AloLecRLK-G-type-30	AL3G04487
Asa4C	AsaLecRLK-G-type-131	AVESA.00010b.r2.4CG1263540.1	==	Alo4A	AloLecRLK-G-type-50	AL4G02615
Asa4C	AsaLecRLK-G-type-131	AVESA.00010b.r2.4CG1263540.1	==	Alo4A	AloLecRLK-G-type-48	AL4G02601
Asa4C	AsaLecRLK-L-type-89	AVESA.00010b.r2.4CG1292300.1	==	Alo5A	AloLecRLK-L-type-62	AL5G03191
Asa4C	AsaLecRLK-G-type-133	AVESA.00010b.r2.4CG1281440.1	==	Alo5A	AloLecRLK-G-type-67	AL5G03983
Asa4D	AsaLecRLK-L-type-98	AVESA.00010b.r2.4DG0769090.1	==	Alo1A	AloLecRLK-L-type-1	AL1G00256
Asa4D	AsaLecRLK-G-type-142	AVESA.00010b.r2.4DG0768810.1	==	Alo2A	AloLecRLK-G-type-18	AL2G04060
Asa4D	AsaLecRLK-L-type-91	AVESA.00010b.r2.4DG0753030.1	==	Alo4A	AloLecRLK-L-type-50	AL4G04297
Asa4D	AsaLecRLK-L-type-91	AVESA.00010b.r2.4DG0753030.1	==	Alo7A	AloLecRLK-L-type-77	AL7G02466
Asa4D	AsaLecRLK-G-type-141	AVESA.00010b.r2.4DG0761830.1	==	Alo7A	AloLecRLK-G-type-74	AL7G01628
Asa4D	AsaLecRLK-L-type-95	AVESA.00010b.r2.4DG0759990.1	==	Alo7A	AloLecRLK-L-type-75	AL7G01810
Asa4D	AsaLecRLK-L-type-94	AVESA.00010b.r2.4DG0759570.1	==	Alo7A	AloLecRLK-L-type-76	AL7G01841
Asa4D	AsaLecRLK-G-type-137	AVESA.00010b.r2.4DG0730690.1	==	Alo7A	AloLecRLK-G-type-80	AL7G04350
Asa4D	AsaLecRLK-L-type-90	AVESA.00010b.r2.4DG0730410.1	==	Alo7A	AloLecRLK-L-type-78	AL7G04367
Asa5A	AsaLecRLK-G-type-150	AVESA.00010b.r2.5AG0836220.1	==	Alo3A	AloLecRLK-G-type-28	AL3G02104
Asa5A	AsaLecRLK-L-type-100	AVESA.00010b.r2.5AG0837610.1	==	Alo3A	AloLecRLK-L-type-26	AL3G02032
Asa5A	AsaLecRLK-G-type-150	AVESA.00010b.r2.5AG0836220.1	==	Alo3A	AloLecRLK-G-type-29	AL3G02131
Asa5A	AsaLecRLK-G-type-147	AVESA.00010b.r2.5AG0797570.1	==	Alo3A	AloLecRLK-G-type-31	AL3G04765
Asa5A	AsaLecRLK-L-type-101	AVESA.00010b.r2.5AG0859640.1	==	Alo3A	AloLecRLK-L-type-23	AL3G00289
Asa5A	AsaLecRLK-G-type-153	AVESA.00010b.r2.5AG0859000.1	==	Alo3A	AloLecRLK-G-type-25	AL3G00351
Asa5A	AsaLecRLK-L-type-99	AVESA.00010b.r2.5AG0817470.1	==	Alo3A	AloLecRLK-L-type-27	AL3G03176
Asa5A	AsaLecRLK-G-type-149	AVESA.00010b.r2.5AG0832500.1	==	Alo7A	AloLecRLK-G-type-77	AL7G04256
Asa5C	AsaLecRLK-L-type-104	AVESA.00010b.r2.5CG0874970.1	==	Alo3A	AloLecRLK-L-type-23	AL3G00289
Asa5C	AsaLecRLK-G-type-158	AVESA.00010b.r2.5CG0875460.1	==	Alo3A	AloLecRLK-G-type-26	AL3G00361
Asa5C	AsaLecRLK-G-type-160	AVESA.00010b.r2.5CG0886020.1	==	Alo3A	AloLecRLK-G-type-27	AL3G01249
Asa5C	AsaLecRLK-L-type-106	AVESA.00010b.r2.5CG0893700.1	==	Alo3A	AloLecRLK-L-type-24	AL3G01771
Asa5C	AsaLecRLK-L-type-107	AVESA.00010b.r2.5CG0897030.1	==	Alo3A	AloLecRLK-L-type-26	AL3G02032
Asa5C	AsaLecRLK-L-type-109	AVESA.00010b.r2.5CG0919800.1	==	Alo3A	AloLecRLK-L-type-27	AL3G03176
Asa5C	AsaLecRLK-G-type-156	AVESA.00010b.r2.5CG0864480.1	==	Alo5A	AloLecRLK-G-type-60	AL5G00500
Asa5C	AsaLecRLK-G-type-160	AVESA.00010b.r2.5CG0886020.1	==	Alo6A	AloLecRLK-G-type-70	AL6G04188
Asa5C	AsaLecRLK-G-type-162	AVESA.00010b.r2.5CG0902880.1	==	Alo7A	AloLecRLK-G-type-77	AL7G04256
Asa5D	AsaLecRLK-G-type-165	AVESA.00010b.r2.5DG0940580.1	==	Alo2A	AloLecRLK-G-type-15	AL2G00481
Asa5D	AsaLecRLK-L-type-111	AVESA.00010b.r2.5DG0950110.1	==	Alo3A	AloLecRLK-L-type-23	AL3G00289
Asa5D	AsaLecRLK-G-type-171	AVESA.00010b.r2.5DG0961950.1	==	Alo3A	AloLecRLK-G-type-27	AL3G01249
Asa5D	AsaLecRLK-L-type-114	AVESA.00010b.r2.5DG0972140.1	==	Alo3A	AloLecRLK-L-type-26	AL3G02032
Asa5D	AsaLecRLK-G-type-172	AVESA.00010b.r2.5DG0973110.1	==	Alo3A	AloLecRLK-G-type-28	AL3G02104
Asa5D	AsaLecRLK-L-type-115	AVESA.00010b.r2.5DG0990890.1	==	Alo3A	AloLecRLK-L-type-27	AL3G03176
Asa5D	AsaLecRLK-G-type-171	AVESA.00010b.r2.5DG0961950.1	==	Alo6A	AloLecRLK-G-type-70	AL6G04188
Asa5D	AsaLecRLK-G-type-173	AVESA.00010b.r2.5DG0976960.1	==	Alo7A	AloLecRLK-G-type-77	AL7G04256
Asa6A	AsaLecRLK-G-type-175	AVESA.00010b.r2.6AG1016540.1	==	Alo1A	AloLecRLK-G-type-7	AL1G04616
Asa6A	AsaLecRLK-G-type-184	AVESA.00010b.r2.6AG1068900.1	==	Alo2A	AloLecRLK-G-type-14	AL2G00479
Asa6A	AsaLecRLK-L-type-125	AVESA.00010b.r2.6AG1069720.1	==	Alo2A	AloLecRLK-L-type-4	AL2G00387
Asa6A	AsaLecRLK-L-type-125	AVESA.00010b.r2.6AG1069720.1	==	Alo2A	AloLecRLK-L-type-5	AL2G00413
Asa6A	AsaLecRLK-G-type-178	AVESA.00010b.r2.6AG1041220.1	==	Alo3A	AloLecRLK-G-type-27	AL3G01249
Asa6A	AsaLecRLK-L-type-122	AVESA.00010b.r2.6AG1053450.1	==	Alo4A	AloLecRLK-L-type-36	AL4G03278
Asa6A	AsaLecRLK-L-type-121	AVESA.00010b.r2.6AG1052770.1	==	Alo4A	AloLecRLK-L-type-40	AL4G03355
Asa6A	AsaLecRLK-L-type-118	AVESA.00010b.r2.6AG1033940.1	==	Alo4A	AloLecRLK-L-type-34	AL4G01786
Asa6A	AsaLecRLK-G-type-176	AVESA.00010b.r2.6AG1026840.1	==	Alo6A	AloLecRLK-G-type-68	AL6G02795
Asa6A	AsaLecRLK-L-type-117	AVESA.00010b.r2.6AG1028650.1	==	Alo6A	AloLecRLK-L-type-67	AL6G02952
Asa6A	AsaLecRLK-G-type-179	AVESA.00010b.r2.6AG1049420.1	==	Alo6A	AloLecRLK-G-type-71	AL6G05219
Asa6A	AsaLecRLK-L-type-116	AVESA.00010b.r2.6AG1015690.1	==	Alo6A	AloLecRLK-L-type-66	AL6G02178
Asa6A	AsaLecRLK-L-type-119	AVESA.00010b.r2.6AG1037600.1	==	Alo6A	AloLecRLK-L-type-70	AL6G03731
Asa6A	AsaLecRLK-G-type-178	AVESA.00010b.r2.6AG1041220.1	==	Alo6A	AloLecRLK-G-type-70	AL6G04188
Asa6A	AsaLecRLK-L-type-119	AVESA.00010b.r2.6AG1037600.1	==	Alo6A	AloLecRLK-L-type-69	AL6G03689
Asa6A	AsaLecRLK-G-type-178	AVESA.00010b.r2.6AG1041220.1	==	Alo6A	AloLecRLK-G-type-69	AL6G04178
Asa6A	AsaLecRLK-L-type-118	AVESA.00010b.r2.6AG1033940.1	==	Alo6A	AloLecRLK-L-type-68	AL6G03448
Asa6C	AsaLecRLK-G-type-186	AVESA.00010b.r2.6CG1103080.1	==	Alo1A	AloLecRLK-G-type-7	AL1G04616
Asa6C	AsaLecRLK-G-type-187	AVESA.00010b.r2.6CG1134900.1	==	Alo3A	AloLecRLK-G-type-27	AL3G01249
Asa6C	AsaLecRLK-L-type-128	AVESA.00010b.r2.6CG1080570.1	==	Alo4A	AloLecRLK-L-type-34	AL4G01786
Asa6C	AsaLecRLK-L-type-129	AVESA.00010b.r2.6CG1086540.1	==	Alo6A	AloLecRLK-L-type-67	AL6G02952
Asa6C	AsaLecRLK-G-type-187	AVESA.00010b.r2.6CG1134900.1	==	Alo6A	AloLecRLK-G-type-70	AL6G04188
Asa6C	AsaLecRLK-L-type-131	AVESA.00010b.r2.6CG1117500.1	==	Alo6A	AloLecRLK-L-type-65	AL6G00937
Asa6C	AsaLecRLK-L-type-127	AVESA.00010b.r2.6CG1076950.1	==	Alo6A	AloLecRLK-L-type-69	AL6G03689
Asa6C	AsaLecRLK-L-type-127	AVESA.00010b.r2.6CG1076950.1	==	Alo6A	AloLecRLK-L-type-70	AL6G03731
Asa6C	AsaLecRLK-L-type-126	AVESA.00010b.r2.6CG1076940.1	==	Alo6A	AloLecRLK-L-type-71	AL6G03732
Asa6C	AsaLecRLK-G-type-187	AVESA.00010b.r2.6CG1134900.1	==	Alo6A	AloLecRLK-G-type-69	AL6G04178
Asa6C	AsaLecRLK-L-type-128	AVESA.00010b.r2.6CG1080570.1	==	Alo6A	AloLecRLK-L-type-68	AL6G03448
Asa6C	AsaLecRLK-G-type-188	AVESA.00010b.r2.6CG1140990.1	==	Alo7A	AloLecRLK-G-type-73	AL7G01173
Asa6C	AsaLecRLK-G-type-189	AVESA.00010b.r2.6CG1141090.1	==	Alo7A	AloLecRLK-G-type-72	AL7G01124
Asa6C	AsaLecRLK-G-type-188	AVESA.00010b.r2.6CG1140990.1	==	Alo7A	AloLecRLK-G-type-72	AL7G01124
Asa6D	AsaLecRLK-G-type-197	AVESA.00010b.r2.6DG1182830.1	==	Alo1A	AloLecRLK-G-type-7	AL1G04616
Asa6D	AsaLecRLK-L-type-138	AVESA.00010b.r2.6DG1166250.1	==	Alo4A	AloLecRLK-L-type-34	AL4G01786
Asa6D	AsaLecRLK-G-type-196	AVESA.00010b.r2.6DG1172930.1	==	Alo6A	AloLecRLK-G-type-68	AL6G02795
Asa6D	AsaLecRLK-L-type-139	AVESA.00010b.r2.6DG1171070.1	==	Alo6A	AloLecRLK-L-type-67	AL6G02952
Asa6D	AsaLecRLK-L-type-140	AVESA.00010b.r2.6DG1183520.1	==	Alo6A	AloLecRLK-L-type-66	AL6G02178
Asa6D	AsaLecRLK-L-type-137	AVESA.00010b.r2.6DG1162750.1	==	Alo6A	AloLecRLK-L-type-70	AL6G03731
Asa6D	AsaLecRLK-L-type-136	AVESA.00010b.r2.6DG1162740.1	==	Alo6A	AloLecRLK-L-type-71	AL6G03732
Asa6D	AsaLecRLK-G-type-194	AVESA.00010b.r2.6DG1159110.1	==	Alo6A	AloLecRLK-G-type-69	AL6G04178
Asa6D	AsaLecRLK-G-type-192	AVESA.00010b.r2.6DG1151000.1	==	Alo6A	AloLecRLK-G-type-71	AL6G05219
Asa6D	AsaLecRLK-L-type-137	AVESA.00010b.r2.6DG1162750.1	==	Alo6A	AloLecRLK-L-type-69	AL6G03689
Asa6D	AsaLecRLK-L-type-138	AVESA.00010b.r2.6DG1166250.1	==	Alo6A	AloLecRLK-L-type-68	AL6G03448
Asa7A	AsaLecRLK-L-type-146	AVESA.00010b.r2.7AG1191620.1	==	Alo2A	AloLecRLK-L-type-13	AL2G02031
Asa7A	AsaLecRLK-L-type-148	AVESA.00010b.r2.7AG1192180.1	==	Alo2A	AloLecRLK-L-type-17	AL2G02136
Asa7A	AsaLecRLK-L-type-147	AVESA.00010b.r2.7AG1192170.1	==	Alo2A	AloLecRLK-L-type-15	AL2G02096
Asa7A	AsaLecRLK-L-type-148	AVESA.00010b.r2.7AG1192180.1	==	Alo2A	AloLecRLK-L-type-16	AL2G02097
Asa7A	AsaLecRLK-L-type-147	AVESA.00010b.r2.7AG1192170.1	==	Alo2A	AloLecRLK-L-type-19	AL2G02144
Asa7A	AsaLecRLK-L-type-141	AVESA.00010b.r2.7AG1187750.1	==	Alo2A	AloLecRLK-L-type-9	AL2G01245
Asa7A	AsaLecRLK-L-type-144	AVESA.00010b.r2.7AG1191390.1	==	Alo2A	AloLecRLK-L-type-11	AL2G02011
Asa7A	AsaLecRLK-L-type-146	AVESA.00010b.r2.7AG1191620.1	==	Alo2A	AloLecRLK-L-type-14	AL2G02042
Asa7A	AsaLecRLK-L-type-141	AVESA.00010b.r2.7AG1187750.1	==	Alo2A	AloLecRLK-L-type-8	AL2G01228
Asa7A	AsaLecRLK-L-type-149	AVESA.00010b.r2.7AG1199330.1	==	Alo5A	AloLecRLK-L-type-56	AL5G00234
Asa7A	AsaLecRLK-G-type-202	AVESA.00010b.r2.7AG1202420.1	==	Alo5A	AloLecRLK-G-type-60	AL5G00500
Asa7A	AsaLecRLK-L-type-150	AVESA.00010b.r2.7AG1213770.1	==	Alo5A	AloLecRLK-L-type-58	AL5G01443
Asa7A	AsaLecRLK-L-type-151	AVESA.00010b.r2.7AG1218400.1	==	Alo5A	AloLecRLK-L-type-60	AL5G01791
Asa7A	AsaLecRLK-L-type-153	AVESA.00010b.r2.7AG1242390.1	==	Alo5A	AloLecRLK-L-type-62	AL5G03191
Asa7C	AsaLecRLK-L-type-155	AVESA.00010b.r2.7CG0705040.1	==	Alo4A	AloLecRLK-L-type-48	AL4G04294
Asa7C	AsaLecRLK-G-type-205	AVESA.00010b.r2.7CG0665770.1	==	Alo5A	AloLecRLK-G-type-65	AL5G02955
Asa7C	AsaLecRLK-L-type-155	AVESA.00010b.r2.7CG0705040.1	==	Alo7A	AloLecRLK-L-type-77	AL7G02466
Asa7C	AsaLecRLK-G-type-208	AVESA.00010b.r2.7CG0713550.1	==	Alo7A	AloLecRLK-G-type-74	AL7G01628
Asa7C	AsaLecRLK-L-type-160	AVESA.00010b.r2.7CG0711620.1	==	Alo7A	AloLecRLK-L-type-75	AL7G01810
Asa7C	AsaLecRLK-L-type-158	AVESA.00010b.r2.7CG0711290.1	==	Alo7A	AloLecRLK-L-type-76	AL7G01841
Asa7D	AsaLecRLK-L-type-167	AVESA.00010b.r2.7DG1394040.1	==	Alo5A	AloLecRLK-L-type-58	AL5G01443
Asa7D	AsaLecRLK-L-type-166	AVESA.00010b.r2.7DG1391880.1	==	Alo5A	AloLecRLK-L-type-59	AL5G01652
Asa7D	AsaLecRLK-L-type-165	AVESA.00010b.r2.7DG1390030.1	==	Alo5A	AloLecRLK-L-type-60	AL5G01791
Asa7D	AsaLecRLK-G-type-219	AVESA.00010b.r2.7DG1369900.1	==	Alo5A	AloLecRLK-G-type-66	AL5G02956
Asa7D	AsaLecRLK-L-type-163	AVESA.00010b.r2.7DG1366250.1	==	Alo5A	AloLecRLK-L-type-62	AL5G03191
Asa7D	AsaLecRLK-L-type-161	AVESA.00010b.r2.7DG1334880.1	==	Alo5A	AloLecRLK-L-type-56	AL5G00234
Asa7D	AsaLecRLK-L-type-162	AVESA.00010b.r2.7DG1344060.1	==	Alo7A	AloLecRLK-L-type-72	AL7G00755

## Sheet: S7_Orthologous Gene Pairs_2
Gui Xiong et al. Genome-Wide Identification of LecRLKs Gene Family in Avena sativa. Supplementary Tables S1-S10.
Table S7. Orthologous Gene Pairs Between A.sativa and A.insularis LecRLKs Genes.
Chr.	Gene Name	Gene ID		Chr.	Gene Name	Gene ID
Asa1A	AsaLecRLK-L-type-6	AVESA.00010b.r2.1AG0048580.1	==	Ain1C	AinLecRLK-L-type-1	AVINS.00020b.r1.1CG0018370.1
Asa1A	AsaLecRLK-G-type-5	AVESA.00010b.r2.1AG0043670.1	==	Ain1C	AinLecRLK-G-type-1	AVINS.00020b.r1.1CG0013090.1
Asa1A	AsaLecRLK-L-type-2	AVESA.00010b.r2.1AG0016290.1	==	Ain1C	AinLecRLK-L-type-1	AVINS.00020b.r1.1CG0018370.1
Asa1A	AsaLecRLK-G-type-2	AVESA.00010b.r2.1AG0011740.1	==	Ain1C	AinLecRLK-G-type-1	AVINS.00020b.r1.1CG0013090.1
Asa1A	AsaLecRLK-G-type-6	AVESA.00010b.r2.1AG0054630.1	==	Ain1C	AinLecRLK-G-type-2	AVINS.00020b.r1.1CG0024990.1
Asa1A	AsaLecRLK-L-type-5	AVESA.00010b.r2.1AG0043760.1	==	Ain1D	AinLecRLK-L-type-8	AVINS.00020b.r1.1DG0114420.1
Asa1A	AsaLecRLK-G-type-5	AVESA.00010b.r2.1AG0043670.1	==	Ain1D	AinLecRLK-G-type-11	AVINS.00020b.r1.1DG0114290.1
Asa1A	AsaLecRLK-G-type-4	AVESA.00010b.r2.1AG0041630.1	==	Ain1D	AinLecRLK-G-type-10	AVINS.00020b.r1.1DG0112640.1
Asa1A	AsaLecRLK-L-type-1	AVESA.00010b.r2.1AG0011940.1	==	Ain1D	AinLecRLK-L-type-8	AVINS.00020b.r1.1DG0114420.1
Asa1A	AsaLecRLK-G-type-2	AVESA.00010b.r2.1AG0011740.1	==	Ain1D	AinLecRLK-G-type-11	AVINS.00020b.r1.1DG0114290.1
Asa1A	AsaLecRLK-G-type-1	AVESA.00010b.r2.1AG0009910.1	==	Ain1D	AinLecRLK-G-type-10	AVINS.00020b.r1.1DG0112640.1
Asa1A	AsaLecRLK-G-type-7	AVESA.00010b.r2.1AG0077160.1	==	Ain3D	AinLecRLK-G-type-56	AVINS.00020b.r1.3DG0404390.1
Asa1A	AsaLecRLK-G-type-2	AVESA.00010b.r2.1AG0011740.1	==	Ain3D	AinLecRLK-G-type-53	AVINS.00020b.r1.3DG0400230.1
Asa1A	AsaLecRLK-G-type-5	AVESA.00010b.r2.1AG0043670.1	==	Ain3D	AinLecRLK-G-type-53	AVINS.00020b.r1.3DG0400230.1
Asa1A	AsaLecRLK-G-type-6	AVESA.00010b.r2.1AG0054630.1	==	Ain4D	AinLecRLK-G-type-72	AVINS.00020b.r1.4DG0553270.1
Asa1A	AsaLecRLK-G-type-5	AVESA.00010b.r2.1AG0043670.1	==	Ain5C	AinLecRLK-G-type-82	AVINS.00020b.r1.5CG0672220.1
Asa1A	AsaLecRLK-G-type-2	AVESA.00010b.r2.1AG0011740.1	==	Ain5C	AinLecRLK-G-type-82	AVINS.00020b.r1.5CG0672220.1
Asa1A	AsaLecRLK-L-type-3	AVESA.00010b.r2.1AG0029180.1	==	Ain6C	AinLecRLK-L-type-74	AVINS.00020b.r1.6CG0808600.1
Asa1C	AsaLecRLK-L-type-9	AVESA.00010b.r2.1CG0117850.1	==	Ain1C	AinLecRLK-L-type-2	AVINS.00020b.r1.1CG0067610.1
Asa1C	AsaLecRLK-G-type-13	AVESA.00010b.r2.1CG0118220.1	==	Ain1C	AinLecRLK-G-type-5	AVINS.00020b.r1.1CG0067230.1
Asa1C	AsaLecRLK-L-type-8	AVESA.00010b.r2.1CG0078810.1	==	Ain6C	AinLecRLK-L-type-76	AVINS.00020b.r1.6CG0818520.1
Asa1D	AsaLecRLK-G-type-22	AVESA.00010b.r2.1DG0162140.1	==	Ain1C	AinLecRLK-G-type-1	AVINS.00020b.r1.1CG0013090.1
Asa1D	AsaLecRLK-G-type-23	AVESA.00010b.r2.1DG0170500.1	==	Ain1D	AinLecRLK-G-type-12	AVINS.00020b.r1.1DG0122660.1
Asa1D	AsaLecRLK-L-type-15	AVESA.00010b.r2.1DG0162270.1	==	Ain1D	AinLecRLK-L-type-8	AVINS.00020b.r1.1DG0114420.1
Asa1D	AsaLecRLK-G-type-22	AVESA.00010b.r2.1DG0162140.1	==	Ain1D	AinLecRLK-G-type-11	AVINS.00020b.r1.1DG0114290.1
Asa1D	AsaLecRLK-G-type-21	AVESA.00010b.r2.1DG0160480.1	==	Ain1D	AinLecRLK-G-type-10	AVINS.00020b.r1.1DG0112640.1
Asa1D	AsaLecRLK-G-type-20	AVESA.00010b.r2.1DG0152870.1	==	Ain1D	AinLecRLK-G-type-9	AVINS.00020b.r1.1DG0105270.1
Asa1D	AsaLecRLK-L-type-14	AVESA.00010b.r2.1DG0148670.1	==	Ain1D	AinLecRLK-L-type-7	AVINS.00020b.r1.1DG0101200.1
Asa1D	AsaLecRLK-G-type-18	AVESA.00010b.r2.1DG0147100.1	==	Ain1D	AinLecRLK-G-type-8	AVINS.00020b.r1.1DG0099550.1
Asa1D	AsaLecRLK-L-type-12	AVESA.00010b.r2.1DG0145390.1	==	Ain1D	AinLecRLK-L-type-5	AVINS.00020b.r1.1DG0098060.1
Asa1D	AsaLecRLK-L-type-11	AVESA.00010b.r2.1DG0145150.1	==	Ain1D	AinLecRLK-L-type-4	AVINS.00020b.r1.1DG0097820.1
Asa1D	AsaLecRLK-L-type-10	AVESA.00010b.r2.1DG0144600.1	==	Ain1D	AinLecRLK-L-type-3	AVINS.00020b.r1.1DG0097290.1
Asa1D	AsaLecRLK-G-type-16	AVESA.00010b.r2.1DG0142000.1	==	Ain1D	AinLecRLK-G-type-7	AVINS.00020b.r1.1DG0094840.1
Asa1D	AsaLecRLK-G-type-14	AVESA.00010b.r2.1DG0134790.1	==	Ain1D	AinLecRLK-G-type-6	AVINS.00020b.r1.1DG0087660.1
Asa1D	AsaLecRLK-L-type-16	AVESA.00010b.r2.1DG0195910.1	==	Ain1D	AinLecRLK-L-type-9	AVINS.00020b.r1.1DG0147580.1
Asa1D	AsaLecRLK-G-type-22	AVESA.00010b.r2.1DG0162140.1	==	Ain3D	AinLecRLK-G-type-53	AVINS.00020b.r1.3DG0400230.1
Asa1D	AsaLecRLK-L-type-11	AVESA.00010b.r2.1DG0145150.1	==	Ain3D	AinLecRLK-L-type-46	AVINS.00020b.r1.3DG0411240.1
Asa1D	AsaLecRLK-G-type-19	AVESA.00010b.r2.1DG0150570.1	==	Ain3D	AinLecRLK-G-type-58	AVINS.00020b.r1.3DG0415910.1
Asa1D	AsaLecRLK-G-type-22	AVESA.00010b.r2.1DG0162140.1	==	Ain5C	AinLecRLK-G-type-82	AVINS.00020b.r1.5CG0672220.1
Asa2A	AsaLecRLK-L-type-26	AVESA.00010b.r2.2AG0231550.1	==	Ain2C	AinLecRLK-L-type-21	AVINS.00020b.r1.2CG0211660.1
Asa2A	AsaLecRLK-L-type-29	AVESA.00010b.r2.2AG0235930.1	==	Ain2C	AinLecRLK-L-type-24	AVINS.00020b.r1.2CG0217080.1
Asa2A	AsaLecRLK-G-type-30	AVESA.00010b.r2.2AG0241400.1	==	Ain2C	AinLecRLK-G-type-24	AVINS.00020b.r1.2CG0223430.2
Asa2A	AsaLecRLK-L-type-23	AVESA.00010b.r2.2AG0215600.2	==	Ain2C	AinLecRLK-L-type-20	AVINS.00020b.r1.2CG0190630.1
Asa2A	AsaLecRLK-G-type-29	AVESA.00010b.r2.2AG0221570.1	==	Ain2C	AinLecRLK-G-type-22	AVINS.00020b.r1.2CG0199560.3
Asa2A	AsaLecRLK-L-type-18	AVESA.00010b.r2.2AG0212690.1	==	Ain2C	AinLecRLK-L-type-12	AVINS.00020b.r1.2CG0186370.2
Asa2A	AsaLecRLK-L-type-19	AVESA.00010b.r2.2AG0212750.1	==	Ain2C	AinLecRLK-L-type-13	AVINS.00020b.r1.2CG0186380.1
Asa2A	AsaLecRLK-L-type-20	AVESA.00010b.r2.2AG0212780.1	==	Ain2C	AinLecRLK-L-type-15	AVINS.00020b.r1.2CG0186420.1
Asa2A	AsaLecRLK-G-type-24	AVESA.00010b.r2.2AG0196260.1	==	Ain2C	AinLecRLK-G-type-18	AVINS.00020b.r1.2CG0162620.5
Asa2A	AsaLecRLK-L-type-26	AVESA.00010b.r2.2AG0231550.1	==	Ain2D	AinLecRLK-L-type-29	AVINS.00020b.r1.2DG0248720.1
Asa2A	AsaLecRLK-L-type-27	AVESA.00010b.r2.2AG0231560.1	==	Ain2D	AinLecRLK-L-type-28	AVINS.00020b.r1.2DG0248710.1
Asa2A	AsaLecRLK-L-type-29	AVESA.00010b.r2.2AG0235930.1	==	Ain2D	AinLecRLK-L-type-26	AVINS.00020b.r1.2DG0244340.1
Asa2A	AsaLecRLK-L-type-19	AVESA.00010b.r2.2AG0212750.1	==	Ain2D	AinLecRLK-L-type-36	AVINS.00020b.r1.2DG0266900.1
Asa2A	AsaLecRLK-L-type-22	AVESA.00010b.r2.2AG0212810.1	==	Ain2D	AinLecRLK-L-type-33	AVINS.00020b.r1.2DG0266760.1
Asa2A	AsaLecRLK-L-type-23	AVESA.00010b.r2.2AG0215600.2	==	Ain2D	AinLecRLK-L-type-31	AVINS.00020b.r1.2DG0264150.2
Asa2A	AsaLecRLK-G-type-34	AVESA.00010b.r2.2AG0241620.1	==	Ain2D	AinLecRLK-G-type-31	AVINS.00020b.r1.2DG0238810.1
Asa2A	AsaLecRLK-G-type-24	AVESA.00010b.r2.2AG0196260.1	==	Ain2D	AinLecRLK-G-type-37	AVINS.00020b.r1.2DG0281370.1
Asa2A	AsaLecRLK-G-type-38	AVESA.00010b.r2.2AG0249540.1	==	Ain4C	AinLecRLK-G-type-64	AVINS.00020b.r1.4CG0952400.1
Asa2A	AsaLecRLK-L-type-22	AVESA.00010b.r2.2AG0212810.1	==	Ain4D	AinLecRLK-L-type-51	AVINS.00020b.r1.4DG0537910.1
Asa2A	AsaLecRLK-G-type-39	AVESA.00010b.r2.2AG0253830.1	==	Ain6C	AinLecRLK-G-type-99	AVINS.00020b.r1.6CG0840260.1
Asa2A	AsaLecRLK-G-type-39	AVESA.00010b.r2.2AG0253830.1	==	Ain6C	AinLecRLK-G-type-100	AVINS.00020b.r1.6CG0840410.1
Asa2A	AsaLecRLK-L-type-26	AVESA.00010b.r2.2AG0231550.1	==	Ain6C	AinLecRLK-L-type-72	AVINS.00020b.r1.6CG0758850.1
Asa2A	AsaLecRLK-L-type-26	AVESA.00010b.r2.2AG0231550.1	==	Ain6D	AinLecRLK-L-type-80	AVINS.00020b.r1.6DG0867720.1
Asa2A	AsaLecRLK-G-type-39	AVESA.00010b.r2.2AG0253830.1	==	Ain7D	AinLecRLK-G-type-119	AVINS.00020b.r1.7DG1025780.1
Asa2C	AsaLecRLK-L-type-43	AVESA.00010b.r2.2CG0310980.1	==	Ain2C	AinLecRLK-L-type-21	AVINS.00020b.r1.2CG0211660.1
Asa2C	AsaLecRLK-L-type-46	AVESA.00010b.r2.2CG0315050.1	==	Ain2C	AinLecRLK-L-type-24	AVINS.00020b.r1.2CG0217080.1
Asa2C	AsaLecRLK-G-type-53	AVESA.00010b.r2.2CG0319830.1	==	Ain2C	AinLecRLK-G-type-24	AVINS.00020b.r1.2CG0223430.2
Asa2C	AsaLecRLK-L-type-32	AVESA.00010b.r2.2CG0271760.1	==	Ain2C	AinLecRLK-L-type-11	AVINS.00020b.r1.2CG0160110.2
Asa2C	AsaLecRLK-G-type-47	AVESA.00010b.r2.2CG0273840.5	==	Ain2C	AinLecRLK-G-type-18	AVINS.00020b.r1.2CG0162620.5
Asa2C	AsaLecRLK-L-type-33	AVESA.00010b.r2.2CG0291400.1	==	Ain2C	AinLecRLK-L-type-12	AVINS.00020b.r1.2CG0186370.2
Asa2C	AsaLecRLK-L-type-34	AVESA.00010b.r2.2CG0291410.1	==	Ain2C	AinLecRLK-L-type-13	AVINS.00020b.r1.2CG0186380.1
Asa2C	AsaLecRLK-L-type-41	AVESA.00010b.r2.2CG0294540.1	==	Ain2C	AinLecRLK-L-type-20	AVINS.00020b.r1.2CG0190630.1
Asa2C	AsaLecRLK-G-type-49	AVESA.00010b.r2.2CG0300240.1	==	Ain2C	AinLecRLK-G-type-19	AVINS.00020b.r1.2CG0198210.1
Asa2C	AsaLecRLK-G-type-52	AVESA.00010b.r2.2CG0301510.2	==	Ain2C	AinLecRLK-G-type-22	AVINS.00020b.r1.2CG0199560.3
Asa2C	AsaLecRLK-L-type-34	AVESA.00010b.r2.2CG0291410.1	==	Ain2D	AinLecRLK-L-type-36	AVINS.00020b.r1.2DG0266900.1
Asa2C	AsaLecRLK-L-type-35	AVESA.00010b.r2.2CG0291440.1	==	Ain2D	AinLecRLK-L-type-35	AVINS.00020b.r1.2DG0266890.1
Asa2C	AsaLecRLK-L-type-36	AVESA.00010b.r2.2CG0291470.1	==	Ain2D	AinLecRLK-L-type-34	AVINS.00020b.r1.2DG0266860.1
Asa2C	AsaLecRLK-L-type-39	AVESA.00010b.r2.2CG0291510.1	==	Ain2D	AinLecRLK-L-type-33	AVINS.00020b.r1.2DG0266760.1
Asa2C	AsaLecRLK-L-type-41	AVESA.00010b.r2.2CG0294540.1	==	Ain2D	AinLecRLK-L-type-31	AVINS.00020b.r1.2DG0264150.2
Asa2C	AsaLecRLK-G-type-49	AVESA.00010b.r2.2CG0300240.1	==	Ain2D	AinLecRLK-G-type-36	AVINS.00020b.r1.2DG0258880.1
Asa2C	AsaLecRLK-L-type-43	AVESA.00010b.r2.2CG0310980.1	==	Ain2D	AinLecRLK-L-type-29	AVINS.00020b.r1.2DG0248720.1
Asa2C	AsaLecRLK-L-type-44	AVESA.00010b.r2.2CG0310990.1	==	Ain2D	AinLecRLK-L-type-28	AVINS.00020b.r1.2DG0248710.1
Asa2C	AsaLecRLK-L-type-46	AVESA.00010b.r2.2CG0315050.1	==	Ain2D	AinLecRLK-L-type-26	AVINS.00020b.r1.2DG0244340.1
Asa2C	AsaLecRLK-G-type-45	AVESA.00010b.r2.2CG0273790.1	==	Ain2D	AinLecRLK-G-type-39	AVINS.00020b.r1.2DG0281410.1
Asa2C	AsaLecRLK-L-type-32	AVESA.00010b.r2.2CG0271760.1	==	Ain2D	AinLecRLK-L-type-37	AVINS.00020b.r1.2DG0282890.1
Asa2C	AsaLecRLK-G-type-43	AVESA.00010b.r2.2CG0263690.1	==	Ain4C	AinLecRLK-G-type-62	AVINS.00020b.r1.4CG0929850.1
Asa2C	AsaLecRLK-L-type-35	AVESA.00010b.r2.2CG0291440.1	==	Ain4D	AinLecRLK-L-type-51	AVINS.00020b.r1.4DG0537910.1
Asa2C	AsaLecRLK-L-type-43	AVESA.00010b.r2.2CG0310980.1	==	Ain6C	AinLecRLK-L-type-72	AVINS.00020b.r1.6CG0758850.1
Asa2C	AsaLecRLK-L-type-43	AVESA.00010b.r2.2CG0310980.1	==	Ain6D	AinLecRLK-L-type-80	AVINS.00020b.r1.6DG0867720.1
Asa2D	AsaLecRLK-L-type-67	AVESA.00010b.r2.2DG0371970.1	==	Ain2C	AinLecRLK-L-type-21	AVINS.00020b.r1.2CG0211660.1
Asa2D	AsaLecRLK-L-type-64	AVESA.00010b.r2.2DG0367510.1	==	Ain2C	AinLecRLK-L-type-24	AVINS.00020b.r1.2CG0217080.1
Asa2D	AsaLecRLK-L-type-55	AVESA.00010b.r2.2DG0337590.1	==	Ain2C	AinLecRLK-L-type-13	AVINS.00020b.r1.2CG0186380.1
Asa2D	AsaLecRLK-L-type-49	AVESA.00010b.r2.2DG0334900.2	==	Ain2C	AinLecRLK-L-type-20	AVINS.00020b.r1.2CG0190630.1
Asa2D	AsaLecRLK-G-type-76	AVESA.00010b.r2.2DG0376530.1	==	Ain2C	AinLecRLK-G-type-23	AVINS.00020b.r1.2CG0205670.1
Asa2D	AsaLecRLK-L-type-62	AVESA.00010b.r2.2DG0354230.1	==	Ain2C	AinLecRLK-L-type-10	AVINS.00020b.r1.2CG0159320.1
Asa2D	AsaLecRLK-L-type-56	AVESA.00010b.r2.2DG0353300.1	==	Ain2C	AinLecRLK-L-type-11	AVINS.00020b.r1.2CG0160110.2
Asa2D	AsaLecRLK-G-type-76	AVESA.00010b.r2.2DG0376530.1	==	Ain2D	AinLecRLK-G-type-33	AVINS.00020b.r1.2DG0253180.1
Asa2D	AsaLecRLK-L-type-67	AVESA.00010b.r2.2DG0371970.1	==	Ain2D	AinLecRLK-L-type-29	AVINS.00020b.r1.2DG0248720.1
Asa2D	AsaLecRLK-L-type-66	AVESA.00010b.r2.2DG0371960.1	==	Ain2D	AinLecRLK-L-type-28	AVINS.00020b.r1.2DG0248710.1
Asa2D	AsaLecRLK-L-type-64	AVESA.00010b.r2.2DG0367510.1	==	Ain2D	AinLecRLK-L-type-26	AVINS.00020b.r1.2DG0244340.1
Asa2D	AsaLecRLK-L-type-63	AVESA.00010b.r2.2DG0357430.2	==	Ain2D	AinLecRLK-L-type-25	AVINS.00020b.r1.2DG0234670.2
Asa2D	AsaLecRLK-L-type-62	AVESA.00010b.r2.2DG0354230.1	==	Ain2D	AinLecRLK-L-type-40	AVINS.00020b.r1.2DG0283830.1
Asa2D	AsaLecRLK-L-type-57	AVESA.00010b.r2.2DG0354070.1	==	Ain2D	AinLecRLK-L-type-38	AVINS.00020b.r1.2DG0283700.1
Asa2D	AsaLecRLK-L-type-56	AVESA.00010b.r2.2DG0353300.1	==	Ain2D	AinLecRLK-L-type-37	AVINS.00020b.r1.2DG0282890.1
Asa2D	AsaLecRLK-G-type-68	AVESA.00010b.r2.2DG0351840.1	==	Ain2D	AinLecRLK-G-type-39	AVINS.00020b.r1.2DG0281410.1
Asa2D	AsaLecRLK-L-type-55	AVESA.00010b.r2.2DG0337590.1	==	Ain2D	AinLecRLK-L-type-36	AVINS.00020b.r1.2DG0266900.1
Asa2D	AsaLecRLK-L-type-54	AVESA.00010b.r2.2DG0337580.1	==	Ain2D	AinLecRLK-L-type-35	AVINS.00020b.r1.2DG0266890.1
Asa2D	AsaLecRLK-L-type-53	AVESA.00010b.r2.2DG0337550.1	==	Ain2D	AinLecRLK-L-type-34	AVINS.00020b.r1.2DG0266860.1
Asa2D	AsaLecRLK-L-type-52	AVESA.00010b.r2.2DG0337450.1	==	Ain2D	AinLecRLK-L-type-33	AVINS.00020b.r1.2DG0266760.1
Asa2D	AsaLecRLK-L-type-49	AVESA.00010b.r2.2DG0334900.2	==	Ain2D	AinLecRLK-L-type-31	AVINS.00020b.r1.2DG0264150.2
Asa2D	AsaLecRLK-G-type-74	AVESA.00010b.r2.2DG0361790.2	==	Ain2D	AinLecRLK-G-type-31	AVINS.00020b.r1.2DG0238810.1
Asa2D	AsaLecRLK-G-type-73	AVESA.00010b.r2.2DG0361760.1	==	Ain2D	AinLecRLK-G-type-30	AVINS.00020b.r1.2DG0238780.1
Asa2D	AsaLecRLK-G-type-74	AVESA.00010b.r2.2DG0361790.2	==	Ain2D	AinLecRLK-G-type-28	AVINS.00020b.r1.2DG0238740.1
Asa2D	AsaLecRLK-L-type-57	AVESA.00010b.r2.2DG0354070.1	==	Ain2D	AinLecRLK-L-type-40	AVINS.00020b.r1.2DG0283830.1
Asa2D	AsaLecRLK-L-type-62	AVESA.00010b.r2.2DG0354230.1	==	Ain2D	AinLecRLK-L-type-38	AVINS.00020b.r1.2DG0283700.1
Asa2D	AsaLecRLK-L-type-67	AVESA.00010b.r2.2DG0371970.1	==	Ain6C	AinLecRLK-L-type-72	AVINS.00020b.r1.6CG0758850.1
Asa2D	AsaLecRLK-L-type-69	AVESA.00010b.r2.2DG0399790.1	==	Ain6D	AinLecRLK-L-type-84	AVINS.00020b.r1.6DG0908150.1
Asa2D	AsaLecRLK-G-type-77	AVESA.00010b.r2.2DG0398120.1	==	Ain6D	AinLecRLK-G-type-110	AVINS.00020b.r1.6DG0906400.1
Asa2D	AsaLecRLK-L-type-68	AVESA.00010b.r2.2DG0397330.1	==	Ain6D	AinLecRLK-L-type-83	AVINS.00020b.r1.6DG0905620.1
Asa2D	AsaLecRLK-L-type-67	AVESA.00010b.r2.2DG0371970.1	==	Ain6D	AinLecRLK-L-type-80	AVINS.00020b.r1.6DG0867720.1
Asa2D	AsaLecRLK-L-type-69	AVESA.00010b.r2.2DG0399790.1	==	Ain7D	AinLecRLK-L-type-95	AVINS.00020b.r1.7DG1069160.1
Asa2D	AsaLecRLK-L-type-68	AVESA.00010b.r2.2DG0397330.1	==	Ain7D	AinLecRLK-L-type-94	AVINS.00020b.r1.7DG1066970.1
Asa3A	AsaLecRLK-C-type-1	AVESA.00010b.r2.3AG0441760.1	==	Ain3C	AinLecRLK-C-type-1	AVINS.00020b.r1.3CG0342870.1
Asa3A	AsaLecRLK-C-type-1	AVESA.00010b.r2.3AG0441760.1	==	Ain3D	AinLecRLK-C-type-2	AVINS.00020b.r1.3DG0387720.1
Asa3A	AsaLecRLK-L-type-70	AVESA.00010b.r2.3AG0420430.1	==	Ain3D	AinLecRLK-L-type-43	AVINS.00020b.r1.3DG0367000.1
Asa3C	AsaLecRLK-G-type-102	AVESA.00010b.r2.3CG0515500.1	==	Ain1C	AinLecRLK-G-type-2	AVINS.00020b.r1.1CG0024990.1
Asa3C	AsaLecRLK-G-type-97	AVESA.00010b.r2.3CG0509210.1	==	Ain1C	AinLecRLK-G-type-1	AVINS.00020b.r1.1CG0013090.1
Asa3C	AsaLecRLK-G-type-97	AVESA.00010b.r2.3CG0509210.1	==	Ain1D	AinLecRLK-G-type-11	AVINS.00020b.r1.1DG0114290.1
Asa3C	AsaLecRLK-G-type-89	AVESA.00010b.r2.3CG0460270.1	==	Ain3C	AinLecRLK-G-type-41	AVINS.00020b.r1.3CG0297780.1
Asa3C	AsaLecRLK-G-type-93	AVESA.00010b.r2.3CG0467300.1	==	Ain3C	AinLecRLK-G-type-45	AVINS.00020b.r1.3CG0307250.1
Asa3C	AsaLecRLK-C-type-2	AVESA.00010b.r2.3CG0494860.1	==	Ain3C	AinLecRLK-C-type-1	AVINS.00020b.r1.3CG0342870.1
Asa3C	AsaLecRLK-G-type-94	AVESA.00010b.r2.3CG0495690.1	==	Ain3C	AinLecRLK-G-type-46	AVINS.00020b.r1.3CG0343870.1
Asa3C	AsaLecRLK-C-type-2	AVESA.00010b.r2.3CG0494860.1	==	Ain3D	AinLecRLK-C-type-2	AVINS.00020b.r1.3DG0387720.1
Asa3C	AsaLecRLK-G-type-96	AVESA.00010b.r2.3CG0495830.1	==	Ain3D	AinLecRLK-G-type-51	AVINS.00020b.r1.3DG0388420.1
Asa3C	AsaLecRLK-G-type-90	AVESA.00010b.r2.3CG0465390.1	==	Ain3D	AinLecRLK-G-type-49	AVINS.00020b.r1.3DG0364740.1
Asa3C	AsaLecRLK-G-type-97	AVESA.00010b.r2.3CG0509210.1	==	Ain3D	AinLecRLK-G-type-53	AVINS.00020b.r1.3DG0400230.1
Asa3C	AsaLecRLK-G-type-100	AVESA.00010b.r2.3CG0509270.1	==	Ain3D	AinLecRLK-G-type-55	AVINS.00020b.r1.3DG0400310.1
Asa3C	AsaLecRLK-G-type-102	AVESA.00010b.r2.3CG0515500.1	==	Ain4D	AinLecRLK-G-type-71	AVINS.00020b.r1.4DG0553250.1
Asa3C	AsaLecRLK-G-type-101	AVESA.00010b.r2.3CG0515040.1	==	Ain5C	AinLecRLK-G-type-85	AVINS.00020b.r1.5CG0679290.1
Asa3C	AsaLecRLK-L-type-72	AVESA.00010b.r2.3CG0509600.1	==	Ain5C	AinLecRLK-L-type-65	AVINS.00020b.r1.5CG0672670.1
Asa3C	AsaLecRLK-G-type-100	AVESA.00010b.r2.3CG0509270.1	==	Ain5C	AinLecRLK-G-type-84	AVINS.00020b.r1.5CG0672270.1
Asa3D	AsaLecRLK-G-type-109	AVESA.00010b.r2.3DG0554920.1	==	Ain1C	AinLecRLK-G-type-1	AVINS.00020b.r1.1CG0013090.1
Asa3D	AsaLecRLK-G-type-109	AVESA.00010b.r2.3DG0554920.1	==	Ain1D	AinLecRLK-G-type-11	AVINS.00020b.r1.1DG0114290.1
Asa3D	AsaLecRLK-L-type-77	AVESA.00010b.r2.3DG0566290.1	==	Ain1D	AinLecRLK-L-type-4	AVINS.00020b.r1.1DG0097820.1
Asa3D	AsaLecRLK-C-type-3	AVESA.00010b.r2.3DG0542230.1	==	Ain3C	AinLecRLK-C-type-1	AVINS.00020b.r1.3CG0342870.1
Asa3D	AsaLecRLK-G-type-104	AVESA.00010b.r2.3DG0519340.1	==	Ain3D	AinLecRLK-G-type-49	AVINS.00020b.r1.3DG0364740.1
Asa3D	AsaLecRLK-L-type-73	AVESA.00010b.r2.3DG0521620.1	==	Ain3D	AinLecRLK-L-type-43	AVINS.00020b.r1.3DG0367000.1
Asa3D	AsaLecRLK-L-type-74	AVESA.00010b.r2.3DG0549810.1	==	Ain3D	AinLecRLK-L-type-44	AVINS.00020b.r1.3DG0395330.1
Asa3D	AsaLecRLK-G-type-109	AVESA.00010b.r2.3DG0554920.1	==	Ain3D	AinLecRLK-G-type-53	AVINS.00020b.r1.3DG0400230.1
Asa3D	AsaLecRLK-G-type-111	AVESA.00010b.r2.3DG0555010.1	==	Ain3D	AinLecRLK-G-type-55	AVINS.00020b.r1.3DG0400310.1
Asa3D	AsaLecRLK-L-type-77	AVESA.00010b.r2.3DG0566290.1	==	Ain3D	AinLecRLK-L-type-46	AVINS.00020b.r1.3DG0411240.1
Asa3D	AsaLecRLK-L-type-78	AVESA.00010b.r2.3DG0566550.1	==	Ain3D	AinLecRLK-L-type-47	AVINS.00020b.r1.3DG0411490.1
Asa3D	AsaLecRLK-G-type-114	AVESA.00010b.r2.3DG0570730.1	==	Ain3D	AinLecRLK-G-type-57	AVINS.00020b.r1.3DG0415450.1
Asa3D	AsaLecRLK-G-type-115	AVESA.00010b.r2.3DG0571380.1	==	Ain3D	AinLecRLK-G-type-58	AVINS.00020b.r1.3DG0415910.1
Asa3D	AsaLecRLK-G-type-112	AVESA.00010b.r2.3DG0559130.1	==	Ain3D	AinLecRLK-G-type-56	AVINS.00020b.r1.3DG0404390.1
Asa3D	AsaLecRLK-C-type-3	AVESA.00010b.r2.3DG0542230.1	==	Ain3D	AinLecRLK-C-type-2	AVINS.00020b.r1.3DG0387720.1
Asa3D	AsaLecRLK-L-type-75	AVESA.00010b.r2.3DG0555330.1	==	Ain5C	AinLecRLK-L-type-65	AVINS.00020b.r1.5CG0672670.1
Asa3D	AsaLecRLK-G-type-111	AVESA.00010b.r2.3DG0555010.1	==	Ain5C	AinLecRLK-G-type-84	AVINS.00020b.r1.5CG0672270.1
Asa3D	AsaLecRLK-G-type-110	AVESA.00010b.r2.3DG0554950.1	==	Ain5C	AinLecRLK-G-type-83	AVINS.00020b.r1.5CG0672230.1
Asa4A	AsaLecRLK-G-type-126	AVESA.00010b.r2.4AG0641410.1	==	Ain1C	AinLecRLK-G-type-2	AVINS.00020b.r1.1CG0024990.1
Asa4A	AsaLecRLK-G-type-122	AVESA.00010b.r2.4AG0634690.1	==	Ain1C	AinLecRLK-G-type-1	AVINS.00020b.r1.1CG0013090.1
Asa4A	AsaLecRLK-G-type-122	AVESA.00010b.r2.4AG0634690.1	==	Ain1D	AinLecRLK-G-type-11	AVINS.00020b.r1.1DG0114290.1
Asa4A	AsaLecRLK-L-type-81	AVESA.00010b.r2.4AG0609620.1	==	Ain2D	AinLecRLK-L-type-35	AVINS.00020b.r1.2DG0266890.1
Asa4A	AsaLecRLK-G-type-122	AVESA.00010b.r2.4AG0634690.1	==	Ain3D	AinLecRLK-G-type-53	AVINS.00020b.r1.3DG0400230.1
Asa4A	AsaLecRLK-G-type-125	AVESA.00010b.r2.4AG0634760.1	==	Ain3D	AinLecRLK-G-type-55	AVINS.00020b.r1.3DG0400310.1
Asa4A	AsaLecRLK-G-type-117	AVESA.00010b.r2.4AG0587670.1	==	Ain4D	AinLecRLK-G-type-67	AVINS.00020b.r1.4DG0517400.1
Asa4A	AsaLecRLK-L-type-81	AVESA.00010b.r2.4AG0609620.1	==	Ain4D	AinLecRLK-L-type-51	AVINS.00020b.r1.4DG0537910.1
Asa4A	AsaLecRLK-L-type-82	AVESA.00010b.r2.4AG0616060.1	==	Ain4D	AinLecRLK-L-type-54	AVINS.00020b.r1.4DG0544020.1
Asa4A	AsaLecRLK-G-type-121	AVESA.00010b.r2.4AG0618370.1	==	Ain4D	AinLecRLK-G-type-70	AVINS.00020b.r1.4DG0546180.1
Asa4A	AsaLecRLK-L-type-84	AVESA.00010b.r2.4AG0620640.1	==	Ain4D	AinLecRLK-L-type-57	AVINS.00020b.r1.4DG0548440.1
Asa4A	AsaLecRLK-G-type-126	AVESA.00010b.r2.4AG0641410.1	==	Ain4D	AinLecRLK-G-type-71	AVINS.00020b.r1.4DG0553250.1
Asa4A	AsaLecRLK-G-type-125	AVESA.00010b.r2.4AG0634760.1	==	Ain5C	AinLecRLK-G-type-84	AVINS.00020b.r1.5CG0672270.1
Asa4A	AsaLecRLK-G-type-123	AVESA.00010b.r2.4AG0634710.1	==	Ain5C	AinLecRLK-G-type-83	AVINS.00020b.r1.5CG0672230.1
Asa4A	AsaLecRLK-L-type-85	AVESA.00010b.r2.4AG0636170.1	==	Ain5C	AinLecRLK-L-type-65	AVINS.00020b.r1.5CG0672670.1
Asa4A	AsaLecRLK-L-type-82	AVESA.00010b.r2.4AG0616060.1	==	Ain7C	AinLecRLK-L-type-89	AVINS.00020b.r1.7CG0492810.1
Asa4A	AsaLecRLK-L-type-81	AVESA.00010b.r2.4AG0609620.1	==	Ain7C	AinLecRLK-L-type-85	AVINS.00020b.r1.7CG0484700.1
Asa4A	AsaLecRLK-G-type-120	AVESA.00010b.r2.4AG0602100.1	==	Ain7C	AinLecRLK-G-type-115	AVINS.00020b.r1.7CG0475090.1
Asa4A	AsaLecRLK-G-type-118	AVESA.00010b.r2.4AG0587680.1	==	Ain7C	AinLecRLK-G-type-114	AVINS.00020b.r1.7CG0453670.1
Asa4A	AsaLecRLK-G-type-117	AVESA.00010b.r2.4AG0587670.1	==	Ain7C	AinLecRLK-G-type-113	AVINS.00020b.r1.7CG0453650.1
Asa4A	AsaLecRLK-G-type-121	AVESA.00010b.r2.4AG0618370.1	==	Ain7C	AinLecRLK-G-type-116	AVINS.00020b.r1.7CG0496000.2
Asa4C	AsaLecRLK-L-type-88	AVESA.00010b.r2.4CG1254800.1	==	Ain4C	AinLecRLK-L-type-49	AVINS.00020b.r1.4CG0919090.1
Asa4C	AsaLecRLK-G-type-129	AVESA.00010b.r2.4CG1255620.1	==	Ain4C	AinLecRLK-G-type-60	AVINS.00020b.r1.4CG0920240.1
Asa4C	AsaLecRLK-G-type-131	AVESA.00010b.r2.4CG1263540.1	==	Ain4C	AinLecRLK-G-type-62	AVINS.00020b.r1.4CG0929850.1
Asa4C	AsaLecRLK-G-type-132	AVESA.00010b.r2.4CG1274090.1	==	Ain4C	AinLecRLK-G-type-63	AVINS.00020b.r1.4CG0942740.1
Asa4C	AsaLecRLK-G-type-133	AVESA.00010b.r2.4CG1281440.1	==	Ain4C	AinLecRLK-G-type-64	AVINS.00020b.r1.4CG0952400.1
Asa4C	AsaLecRLK-G-type-134	AVESA.00010b.r2.4CG1282990.1	==	Ain4C	AinLecRLK-G-type-65	AVINS.00020b.r1.4CG0954350.1
Asa4C	AsaLecRLK-L-type-89	AVESA.00010b.r2.4CG1292300.1	==	Ain4C	AinLecRLK-L-type-50	AVINS.00020b.r1.4CG0966460.1
Asa4C	AsaLecRLK-G-type-129	AVESA.00010b.r2.4CG1255620.1	==	Ain5D	AinLecRLK-G-type-88	AVINS.00020b.r1.5DG0687180.1
Asa4C	AsaLecRLK-L-type-89	AVESA.00010b.r2.4CG1292300.1	==	Ain7D	AinLecRLK-L-type-91	AVINS.00020b.r1.7DG1040660.1
Asa4D	AsaLecRLK-G-type-142	AVESA.00010b.r2.4DG0768810.1	==	Ain1C	AinLecRLK-G-type-2	AVINS.00020b.r1.1CG0024990.1
Asa4D	AsaLecRLK-L-type-91	AVESA.00010b.r2.4DG0753030.1	==	Ain2D	AinLecRLK-L-type-35	AVINS.00020b.r1.2DG0266890.1
Asa4D	AsaLecRLK-L-type-91	AVESA.00010b.r2.4DG0753030.1	==	Ain4D	AinLecRLK-L-type-51	AVINS.00020b.r1.4DG0537910.1
Asa4D	AsaLecRLK-L-type-92	AVESA.00010b.r2.4DG0757760.1	==	Ain4D	AinLecRLK-L-type-52	AVINS.00020b.r1.4DG0542300.1
Asa4D	AsaLecRLK-L-type-93	AVESA.00010b.r2.4DG0757770.1	==	Ain4D	AinLecRLK-L-type-53	AVINS.00020b.r1.4DG0542310.1
Asa4D	AsaLecRLK-L-type-94	AVESA.00010b.r2.4DG0759570.1	==	Ain4D	AinLecRLK-L-type-54	AVINS.00020b.r1.4DG0544020.1
Asa4D	AsaLecRLK-G-type-141	AVESA.00010b.r2.4DG0761830.1	==	Ain4D	AinLecRLK-G-type-70	AVINS.00020b.r1.4DG0546180.1
Asa4D	AsaLecRLK-L-type-96	AVESA.00010b.r2.4DG0763750.1	==	Ain4D	AinLecRLK-L-type-56	AVINS.00020b.r1.4DG0548170.1
Asa4D	AsaLecRLK-L-type-97	AVESA.00010b.r2.4DG0764020.1	==	Ain4D	AinLecRLK-L-type-57	AVINS.00020b.r1.4DG0548440.1
Asa4D	AsaLecRLK-G-type-142	AVESA.00010b.r2.4DG0768810.1	==	Ain4D	AinLecRLK-G-type-71	AVINS.00020b.r1.4DG0553250.1
Asa4D	AsaLecRLK-L-type-98	AVESA.00010b.r2.4DG0769090.1	==	Ain4D	AinLecRLK-L-type-58	AVINS.00020b.r1.4DG0553560.1
Asa4D	AsaLecRLK-G-type-138	AVESA.00010b.r2.4DG0732130.1	==	Ain4D	AinLecRLK-G-type-67	AVINS.00020b.r1.4DG0517400.1
Asa4D	AsaLecRLK-G-type-138	AVESA.00010b.r2.4DG0732130.1	==	Ain5D	AinLecRLK-G-type-94	AVINS.00020b.r1.5DG0722430.1
Asa4D	AsaLecRLK-L-type-94	AVESA.00010b.r2.4DG0759570.1	==	Ain7C	AinLecRLK-L-type-89	AVINS.00020b.r1.7CG0492810.1
Asa4D	AsaLecRLK-L-type-93	AVESA.00010b.r2.4DG0757770.1	==	Ain7C	AinLecRLK-L-type-88	AVINS.00020b.r1.7CG0490760.1
Asa4D	AsaLecRLK-L-type-92	AVESA.00010b.r2.4DG0757760.1	==	Ain7C	AinLecRLK-L-type-87	AVINS.00020b.r1.7CG0490750.1
Asa4D	AsaLecRLK-L-type-91	AVESA.00010b.r2.4DG0753030.1	==	Ain7C	AinLecRLK-L-type-85	AVINS.00020b.r1.7CG0484700.1
Asa4D	AsaLecRLK-G-type-139	AVESA.00010b.r2.4DG0732140.1	==	Ain7C	AinLecRLK-G-type-114	AVINS.00020b.r1.7CG0453670.1
Asa4D	AsaLecRLK-G-type-138	AVESA.00010b.r2.4DG0732130.1	==	Ain7C	AinLecRLK-G-type-113	AVINS.00020b.r1.7CG0453650.1
Asa4D	AsaLecRLK-G-type-141	AVESA.00010b.r2.4DG0761830.1	==	Ain7C	AinLecRLK-G-type-116	AVINS.00020b.r1.7CG0496000.2
Asa5A	AsaLecRLK-G-type-147	AVESA.00010b.r2.5AG0797570.1	==	Ain1D	AinLecRLK-G-type-6	AVINS.00020b.r1.1DG0087660.1
Asa5A	AsaLecRLK-L-type-101	AVESA.00010b.r2.5AG0859640.1	==	Ain5C	AinLecRLK-L-type-60	AVINS.00020b.r1.5CG0595590.1
Asa5A	AsaLecRLK-L-type-100	AVESA.00010b.r2.5AG0837610.1	==	Ain5C	AinLecRLK-L-type-63	AVINS.00020b.r1.5CG0624740.1
Asa5A	AsaLecRLK-L-type-99	AVESA.00010b.r2.5AG0817470.1	==	Ain5C	AinLecRLK-L-type-64	AVINS.00020b.r1.5CG0655210.1
Asa5A	AsaLecRLK-L-type-100	AVESA.00010b.r2.5AG0837610.1	==	Ain5D	AinLecRLK-L-type-68	AVINS.00020b.r1.5DG0717670.1
Asa5A	AsaLecRLK-G-type-152	AVESA.00010b.r2.5AG0858970.2	==	Ain5D	AinLecRLK-G-type-90	AVINS.00020b.r1.5DG0697090.1
Asa5A	AsaLecRLK-L-type-99	AVESA.00010b.r2.5AG0817470.1	==	Ain5D	AinLecRLK-L-type-69	AVINS.00020b.r1.5DG0736720.1
Asa5A	AsaLecRLK-G-type-149	AVESA.00010b.r2.5AG0832500.1	==	Ain5D	AinLecRLK-G-type-94	AVINS.00020b.r1.5DG0722430.1
Asa5A	AsaLecRLK-G-type-150	AVESA.00010b.r2.5AG0836220.1	==	Ain5D	AinLecRLK-G-type-93	AVINS.00020b.r1.5DG0718560.1
Asa5A	AsaLecRLK-G-type-149	AVESA.00010b.r2.5AG0832500.1	==	Ain7C	AinLecRLK-G-type-113	AVINS.00020b.r1.7CG0453650.1
Asa5C	AsaLecRLK-G-type-162	AVESA.00010b.r2.5CG0902880.1	==	Ain4D	AinLecRLK-G-type-67	AVINS.00020b.r1.4DG0517400.1
Asa5C	AsaLecRLK-L-type-107	AVESA.00010b.r2.5CG0897030.1	==	Ain5C	AinLecRLK-L-type-63	AVINS.00020b.r1.5CG0624740.1
Asa5C	AsaLecRLK-G-type-160	AVESA.00010b.r2.5CG0886020.1	==	Ain5C	AinLecRLK-G-type-76	AVINS.00020b.r1.5CG0610370.1
Asa5C	AsaLecRLK-G-type-158	AVESA.00010b.r2.5CG0875460.1	==	Ain5C	AinLecRLK-G-type-75	AVINS.00020b.r1.5CG0596440.1
Asa5C	AsaLecRLK-L-type-104	AVESA.00010b.r2.5CG0874970.1	==	Ain5C	AinLecRLK-L-type-60	AVINS.00020b.r1.5CG0595590.1
Asa5C	AsaLecRLK-G-type-163	AVESA.00010b.r2.5CG0915830.1	==	Ain5C	AinLecRLK-G-type-79	AVINS.00020b.r1.5CG0648950.1
Asa5C	AsaLecRLK-L-type-109	AVESA.00010b.r2.5CG0919800.1	==	Ain5C	AinLecRLK-L-type-64	AVINS.00020b.r1.5CG0655210.1
Asa5C	AsaLecRLK-G-type-160	AVESA.00010b.r2.5CG0886020.1	==	Ain5D	AinLecRLK-G-type-92	AVINS.00020b.r1.5DG0707480.1
Asa5C	AsaLecRLK-G-type-159	AVESA.00010b.r2.5CG0875580.1	==	Ain5D	AinLecRLK-G-type-91	AVINS.00020b.r1.5DG0697320.1
Asa5C	AsaLecRLK-L-type-107	AVESA.00010b.r2.5CG0897030.1	==	Ain5D	AinLecRLK-L-type-68	AVINS.00020b.r1.5DG0717670.1
Asa5C	AsaLecRLK-L-type-106	AVESA.00010b.r2.5CG0893700.1	==	Ain5D	AinLecRLK-L-type-67	AVINS.00020b.r1.5DG0714550.1
Asa5C	AsaLecRLK-G-type-162	AVESA.00010b.r2.5CG0902880.1	==	Ain5D	AinLecRLK-G-type-94	AVINS.00020b.r1.5DG0722430.1
Asa5C	AsaLecRLK-L-type-109	AVESA.00010b.r2.5CG0919800.1	==	Ain5D	AinLecRLK-L-type-69	AVINS.00020b.r1.5DG0736720.1
Asa5C	AsaLecRLK-G-type-160	AVESA.00010b.r2.5CG0886020.1	==	Ain6D	AinLecRLK-G-type-106	AVINS.00020b.r1.6DG0860760.1
Asa5C	AsaLecRLK-G-type-162	AVESA.00010b.r2.5CG0902880.1	==	Ain7C	AinLecRLK-G-type-113	AVINS.00020b.r1.7CG0453650.1
Asa5C	AsaLecRLK-G-type-156	AVESA.00010b.r2.5CG0864480.1	==	Ain7D	AinLecRLK-G-type-123	AVINS.00020b.r1.7DG1079730.1
Asa5C	AsaLecRLK-G-type-155	AVESA.00010b.r2.5CG0861980.1	==	Ain7D	AinLecRLK-G-type-122	AVINS.00020b.r1.7DG1077620.1
Asa5D	AsaLecRLK-G-type-166	AVESA.00010b.r2.5DG0940700.1	==	Ain4C	AinLecRLK-G-type-60	AVINS.00020b.r1.4CG0920240.1
Asa5D	AsaLecRLK-G-type-171	AVESA.00010b.r2.5DG0961950.1	==	Ain5C	AinLecRLK-G-type-76	AVINS.00020b.r1.5CG0610370.1
Asa5D	AsaLecRLK-L-type-111	AVESA.00010b.r2.5DG0950110.1	==	Ain5C	AinLecRLK-L-type-60	AVINS.00020b.r1.5CG0595590.1
Asa5D	AsaLecRLK-L-type-114	AVESA.00010b.r2.5DG0972140.1	==	Ain5C	AinLecRLK-L-type-63	AVINS.00020b.r1.5CG0624740.1
Asa5D	AsaLecRLK-G-type-174	AVESA.00010b.r2.5DG0987840.1	==	Ain5C	AinLecRLK-G-type-79	AVINS.00020b.r1.5CG0648950.1
Asa5D	AsaLecRLK-L-type-115	AVESA.00010b.r2.5DG0990890.1	==	Ain5C	AinLecRLK-L-type-64	AVINS.00020b.r1.5CG0655210.1
Asa5D	AsaLecRLK-G-type-172	AVESA.00010b.r2.5DG0973110.1	==	Ain5D	AinLecRLK-G-type-93	AVINS.00020b.r1.5DG0718560.1
Asa5D	AsaLecRLK-L-type-114	AVESA.00010b.r2.5DG0972140.1	==	Ain5D	AinLecRLK-L-type-68	AVINS.00020b.r1.5DG0717670.1
Asa5D	AsaLecRLK-L-type-113	AVESA.00010b.r2.5DG0963820.1	==	Ain5D	AinLecRLK-L-type-66	AVINS.00020b.r1.5DG0709370.1
Asa5D	AsaLecRLK-G-type-171	AVESA.00010b.r2.5DG0961950.1	==	Ain5D	AinLecRLK-G-type-92	AVINS.00020b.r1.5DG0707480.1
Asa5D	AsaLecRLK-G-type-170	AVESA.00010b.r2.5DG0950820.1	==	Ain5D	AinLecRLK-G-type-91	AVINS.00020b.r1.5DG0697320.1
Asa5D	AsaLecRLK-G-type-166	AVESA.00010b.r2.5DG0940700.1	==	Ain5D	AinLecRLK-G-type-88	AVINS.00020b.r1.5DG0687180.1
Asa5D	AsaLecRLK-G-type-165	AVESA.00010b.r2.5DG0940580.1	==	Ain5D	AinLecRLK-G-type-87	AVINS.00020b.r1.5DG0687060.1
Asa5D	AsaLecRLK-G-type-173	AVESA.00010b.r2.5DG0976960.1	==	Ain5D	AinLecRLK-G-type-94	AVINS.00020b.r1.5DG0722430.1
Asa5D	AsaLecRLK-G-type-164	AVESA.00010b.r2.5DG0934530.1	==	Ain5D	AinLecRLK-G-type-86	AVINS.00020b.r1.5DG0681030.1
Asa5D	AsaLecRLK-G-type-171	AVESA.00010b.r2.5DG0961950.1	==	Ain6D	AinLecRLK-G-type-106	AVINS.00020b.r1.6DG0860760.1
Asa6A	AsaLecRLK-L-type-121	AVESA.00010b.r2.6AG1052770.1	==	Ain2C	AinLecRLK-L-type-11	AVINS.00020b.r1.2CG0160110.2
Asa6A	AsaLecRLK-L-type-118	AVESA.00010b.r2.6AG1033940.1	==	Ain2C	AinLecRLK-L-type-21	AVINS.00020b.r1.2CG0211660.1
Asa6A	AsaLecRLK-L-type-118	AVESA.00010b.r2.6AG1033940.1	==	Ain2D	AinLecRLK-L-type-29	AVINS.00020b.r1.2DG0248720.1
Asa6A	AsaLecRLK-L-type-122	AVESA.00010b.r2.6AG1053450.1	==	Ain2D	AinLecRLK-L-type-40	AVINS.00020b.r1.2DG0283830.1
Asa6A	AsaLecRLK-L-type-121	AVESA.00010b.r2.6AG1052770.1	==	Ain2D	AinLecRLK-L-type-37	AVINS.00020b.r1.2DG0282890.1
Asa6A	AsaLecRLK-L-type-125	AVESA.00010b.r2.6AG1069720.1	==	Ain4C	AinLecRLK-L-type-49	AVINS.00020b.r1.4CG0919090.1
Asa6A	AsaLecRLK-G-type-178	AVESA.00010b.r2.6AG1041220.1	==	Ain5C	AinLecRLK-G-type-76	AVINS.00020b.r1.5CG0610370.1
Asa6A	AsaLecRLK-G-type-178	AVESA.00010b.r2.6AG1041220.1	==	Ain5D	AinLecRLK-G-type-92	AVINS.00020b.r1.5DG0707480.1
Asa6A	AsaLecRLK-L-type-117	AVESA.00010b.r2.6AG1028650.1	==	Ain6C	AinLecRLK-L-type-73	AVINS.00020b.r1.6CG0766430.1
Asa6A	AsaLecRLK-L-type-118	AVESA.00010b.r2.6AG1033940.1	==	Ain6C	AinLecRLK-L-type-72	AVINS.00020b.r1.6CG0758850.1
Asa6A	AsaLecRLK-G-type-177	AVESA.00010b.r2.6AG1037780.1	==	Ain6C	AinLecRLK-G-type-95	AVINS.00020b.r1.6CG0753520.1
Asa6A	AsaLecRLK-G-type-178	AVESA.00010b.r2.6AG1041220.1	==	Ain6C	AinLecRLK-G-type-97	AVINS.00020b.r1.6CG0832400.1
Asa6A	AsaLecRLK-G-type-175	AVESA.00010b.r2.6AG1016540.1	==	Ain6C	AinLecRLK-G-type-96	AVINS.00020b.r1.6CG0789000.1
Asa6A	AsaLecRLK-G-type-176	AVESA.00010b.r2.6AG1026840.1	==	Ain6D	AinLecRLK-G-type-108	AVINS.00020b.r1.6DG0874520.1
Asa6A	AsaLecRLK-L-type-117	AVESA.00010b.r2.6AG1028650.1	==	Ain6D	AinLecRLK-L-type-81	AVINS.00020b.r1.6DG0872570.1
Asa6A	AsaLecRLK-L-type-118	AVESA.00010b.r2.6AG1033940.1	==	Ain6D	AinLecRLK-L-type-80	AVINS.00020b.r1.6DG0867720.1
Asa6A	AsaLecRLK-G-type-177	AVESA.00010b.r2.6AG1037780.1	==	Ain6D	AinLecRLK-G-type-107	AVINS.00020b.r1.6DG0864260.1
Asa6A	AsaLecRLK-G-type-178	AVESA.00010b.r2.6AG1041220.1	==	Ain6D	AinLecRLK-G-type-106	AVINS.00020b.r1.6DG0860760.1
Asa6A	AsaLecRLK-G-type-179	AVESA.00010b.r2.6AG1049420.1	==	Ain6D	AinLecRLK-G-type-104	AVINS.00020b.r1.6DG0853710.1
Asa6A	AsaLecRLK-L-type-116	AVESA.00010b.r2.6AG1015690.1	==	Ain6D	AinLecRLK-L-type-82	AVINS.00020b.r1.6DG0885650.1
Asa6A	AsaLecRLK-G-type-175	AVESA.00010b.r2.6AG1016540.1	==	Ain6D	AinLecRLK-G-type-109	AVINS.00020b.r1.6DG0884910.1
Asa6C	AsaLecRLK-L-type-128	AVESA.00010b.r2.6CG1080570.1	==	Ain2C	AinLecRLK-L-type-21	AVINS.00020b.r1.2CG0211660.1
Asa6C	AsaLecRLK-L-type-128	AVESA.00010b.r2.6CG1080570.1	==	Ain2D	AinLecRLK-L-type-29	AVINS.00020b.r1.2DG0248720.1
Asa6C	AsaLecRLK-G-type-186	AVESA.00010b.r2.6CG1103080.1	==	Ain3C	AinLecRLK-G-type-45	AVINS.00020b.r1.3CG0307250.1
Asa6C	AsaLecRLK-G-type-187	AVESA.00010b.r2.6CG1134900.1	==	Ain5C	AinLecRLK-G-type-76	AVINS.00020b.r1.5CG0610370.1
Asa6C	AsaLecRLK-G-type-187	AVESA.00010b.r2.6CG1134900.1	==	Ain5D	AinLecRLK-G-type-92	AVINS.00020b.r1.5DG0707480.1
Asa6C	AsaLecRLK-G-type-189	AVESA.00010b.r2.6CG1141090.1	==	Ain6C	AinLecRLK-G-type-101	AVINS.00020b.r1.6CG0840440.1
Asa6C	AsaLecRLK-G-type-188	AVESA.00010b.r2.6CG1140990.1	==	Ain6C	AinLecRLK-G-type-99	AVINS.00020b.r1.6CG0840260.1
Asa6C	AsaLecRLK-L-type-135	AVESA.00010b.r2.6CG1138990.1	==	Ain6C	AinLecRLK-L-type-78	AVINS.00020b.r1.6CG0837670.2
Asa6C	AsaLecRLK-G-type-187	AVESA.00010b.r2.6CG1134900.1	==	Ain6C	AinLecRLK-G-type-97	AVINS.00020b.r1.6CG0832400.1
Asa6C	AsaLecRLK-L-type-133	AVESA.00010b.r2.6CG1125150.1	==	Ain6C	AinLecRLK-L-type-76	AVINS.00020b.r1.6CG0818520.1
Asa6C	AsaLecRLK-L-type-132	AVESA.00010b.r2.6CG1124520.1	==	Ain6C	AinLecRLK-L-type-75	AVINS.00020b.r1.6CG0817650.2
Asa6C	AsaLecRLK-L-type-131	AVESA.00010b.r2.6CG1117500.1	==	Ain6C	AinLecRLK-L-type-74	AVINS.00020b.r1.6CG0808600.1
Asa6C	AsaLecRLK-G-type-186	AVESA.00010b.r2.6CG1103080.1	==	Ain6C	AinLecRLK-G-type-96	AVINS.00020b.r1.6CG0789000.1
Asa6C	AsaLecRLK-L-type-129	AVESA.00010b.r2.6CG1086540.1	==	Ain6C	AinLecRLK-L-type-73	AVINS.00020b.r1.6CG0766430.1
Asa6C	AsaLecRLK-L-type-128	AVESA.00010b.r2.6CG1080570.1	==	Ain6C	AinLecRLK-L-type-72	AVINS.00020b.r1.6CG0758850.1
Asa6C	AsaLecRLK-G-type-185	AVESA.00010b.r2.6CG1076750.1	==	Ain6C	AinLecRLK-G-type-95	AVINS.00020b.r1.6CG0753520.1
Asa6C	AsaLecRLK-G-type-187	AVESA.00010b.r2.6CG1134900.1	==	Ain6D	AinLecRLK-G-type-106	AVINS.00020b.r1.6DG0860760.1
Asa6C	AsaLecRLK-G-type-186	AVESA.00010b.r2.6CG1103080.1	==	Ain6D	AinLecRLK-G-type-109	AVINS.00020b.r1.6DG0884910.1
Asa6C	AsaLecRLK-L-type-128	AVESA.00010b.r2.6CG1080570.1	==	Ain6D	AinLecRLK-L-type-80	AVINS.00020b.r1.6DG0867720.1
Asa6C	AsaLecRLK-L-type-126	AVESA.00010b.r2.6CG1076940.1	==	Ain6D	AinLecRLK-L-type-79	AVINS.00020b.r1.6DG0864430.1
Asa6C	AsaLecRLK-G-type-185	AVESA.00010b.r2.6CG1076750.1	==	Ain6D	AinLecRLK-G-type-107	AVINS.00020b.r1.6DG0864260.1
Asa6C	AsaLecRLK-L-type-129	AVESA.00010b.r2.6CG1086540.1	==	Ain6D	AinLecRLK-L-type-81	AVINS.00020b.r1.6DG0872570.1
Asa6C	AsaLecRLK-G-type-189	AVESA.00010b.r2.6CG1141090.1	==	Ain7D	AinLecRLK-G-type-119	AVINS.00020b.r1.7DG1025780.1
Asa6D	AsaLecRLK-L-type-138	AVESA.00010b.r2.6DG1166250.1	==	Ain2C	AinLecRLK-L-type-21	AVINS.00020b.r1.2CG0211660.1
Asa6D	AsaLecRLK-L-type-138	AVESA.00010b.r2.6DG1166250.1	==	Ain2D	AinLecRLK-L-type-29	AVINS.00020b.r1.2DG0248720.1
Asa6D	AsaLecRLK-G-type-197	AVESA.00010b.r2.6DG1182830.1	==	Ain3C	AinLecRLK-G-type-45	AVINS.00020b.r1.3CG0307250.1
Asa6D	AsaLecRLK-L-type-139	AVESA.00010b.r2.6DG1171070.1	==	Ain6C	AinLecRLK-L-type-73	AVINS.00020b.r1.6CG0766430.1
Asa6D	AsaLecRLK-L-type-138	AVESA.00010b.r2.6DG1166250.1	==	Ain6C	AinLecRLK-L-type-72	AVINS.00020b.r1.6CG0758850.1
Asa6D	AsaLecRLK-G-type-195	AVESA.00010b.r2.6DG1162550.1	==	Ain6C	AinLecRLK-G-type-95	AVINS.00020b.r1.6CG0753520.1
Asa6D	AsaLecRLK-G-type-194	AVESA.00010b.r2.6DG1159110.1	==	Ain6C	AinLecRLK-G-type-97	AVINS.00020b.r1.6CG0832400.1
Asa6D	AsaLecRLK-G-type-197	AVESA.00010b.r2.6DG1182830.1	==	Ain6C	AinLecRLK-G-type-96	AVINS.00020b.r1.6CG0789000.1
Asa6D	AsaLecRLK-L-type-140	AVESA.00010b.r2.6DG1183520.1	==	Ain6D	AinLecRLK-L-type-82	AVINS.00020b.r1.6DG0885650.1
Asa6D	AsaLecRLK-G-type-197	AVESA.00010b.r2.6DG1182830.1	==	Ain6D	AinLecRLK-G-type-109	AVINS.00020b.r1.6DG0884910.1
Asa6D	AsaLecRLK-G-type-196	AVESA.00010b.r2.6DG1172930.1	==	Ain6D	AinLecRLK-G-type-108	AVINS.00020b.r1.6DG0874520.1
Asa6D	AsaLecRLK-L-type-139	AVESA.00010b.r2.6DG1171070.1	==	Ain6D	AinLecRLK-L-type-81	AVINS.00020b.r1.6DG0872570.1
Asa6D	AsaLecRLK-L-type-138	AVESA.00010b.r2.6DG1166250.1	==	Ain6D	AinLecRLK-L-type-80	AVINS.00020b.r1.6DG0867720.1
Asa6D	AsaLecRLK-L-type-136	AVESA.00010b.r2.6DG1162740.1	==	Ain6D	AinLecRLK-L-type-79	AVINS.00020b.r1.6DG0864430.1
Asa6D	AsaLecRLK-G-type-195	AVESA.00010b.r2.6DG1162550.1	==	Ain6D	AinLecRLK-G-type-107	AVINS.00020b.r1.6DG0864260.1
Asa6D	AsaLecRLK-G-type-194	AVESA.00010b.r2.6DG1159110.1	==	Ain6D	AinLecRLK-G-type-106	AVINS.00020b.r1.6DG0860760.1
Asa6D	AsaLecRLK-G-type-193	AVESA.00010b.r2.6DG1151060.1	==	Ain6D	AinLecRLK-G-type-105	AVINS.00020b.r1.6DG0853780.1
Asa6D	AsaLecRLK-G-type-192	AVESA.00010b.r2.6DG1151000.1	==	Ain6D	AinLecRLK-G-type-104	AVINS.00020b.r1.6DG0853710.1
Asa7A	AsaLecRLK-L-type-144	AVESA.00010b.r2.7AG1191390.1	==	Ain1D	AinLecRLK-L-type-5	AVINS.00020b.r1.1DG0098060.1
Asa7A	AsaLecRLK-L-type-146	AVESA.00010b.r2.7AG1191620.1	==	Ain1D	AinLecRLK-L-type-4	AVINS.00020b.r1.1DG0097820.1
Asa7A	AsaLecRLK-G-type-201	AVESA.00010b.r2.7AG1194900.1	==	Ain1D	AinLecRLK-G-type-7	AVINS.00020b.r1.1DG0094840.1
Asa7A	AsaLecRLK-L-type-143	AVESA.00010b.r2.7AG1188490.2	==	Ain1D	AinLecRLK-L-type-7	AVINS.00020b.r1.1DG0101200.1
Asa7A	AsaLecRLK-L-type-151	AVESA.00010b.r2.7AG1218400.1	==	Ain3C	AinLecRLK-L-type-41	AVINS.00020b.r1.3CG0358600.1
Asa7A	AsaLecRLK-G-type-199	AVESA.00010b.r2.7AG1186700.1	==	Ain3D	AinLecRLK-G-type-57	AVINS.00020b.r1.3DG0415450.1
Asa7A	AsaLecRLK-L-type-148	AVESA.00010b.r2.7AG1192180.1	==	Ain3D	AinLecRLK-L-type-45	AVINS.00020b.r1.3DG0410780.1
Asa7A	AsaLecRLK-L-type-146	AVESA.00010b.r2.7AG1191620.1	==	Ain3D	AinLecRLK-L-type-46	AVINS.00020b.r1.3DG0411240.1
Asa7A	AsaLecRLK-L-type-153	AVESA.00010b.r2.7AG1242390.1	==	Ain4C	AinLecRLK-L-type-50	AVINS.00020b.r1.4CG0966460.1
Asa7A	AsaLecRLK-L-type-150	AVESA.00010b.r2.7AG1213770.1	==	Ain6D	AinLecRLK-L-type-84	AVINS.00020b.r1.6DG0908150.1
Asa7A	AsaLecRLK-G-type-202	AVESA.00010b.r2.7AG1202420.1	==	Ain7D	AinLecRLK-G-type-123	AVINS.00020b.r1.7DG1079730.1
Asa7A	AsaLecRLK-L-type-150	AVESA.00010b.r2.7AG1213770.1	==	Ain7D	AinLecRLK-L-type-95	AVINS.00020b.r1.7DG1069160.1
Asa7A	AsaLecRLK-L-type-151	AVESA.00010b.r2.7AG1218400.1	==	Ain7D	AinLecRLK-L-type-93	AVINS.00020b.r1.7DG1065170.1
Asa7A	AsaLecRLK-L-type-153	AVESA.00010b.r2.7AG1242390.1	==	Ain7D	AinLecRLK-L-type-91	AVINS.00020b.r1.7DG1040660.1
Asa7C	AsaLecRLK-L-type-155	AVESA.00010b.r2.7CG0705040.1	==	Ain2D	AinLecRLK-L-type-35	AVINS.00020b.r1.2DG0266890.1
Asa7C	AsaLecRLK-L-type-155	AVESA.00010b.r2.7CG0705040.1	==	Ain4D	AinLecRLK-L-type-51	AVINS.00020b.r1.4DG0537910.1
Asa7C	AsaLecRLK-L-type-156	AVESA.00010b.r2.7CG0709610.1	==	Ain4D	AinLecRLK-L-type-52	AVINS.00020b.r1.4DG0542300.1
Asa7C	AsaLecRLK-L-type-157	AVESA.00010b.r2.7CG0709620.1	==	Ain4D	AinLecRLK-L-type-53	AVINS.00020b.r1.4DG0542310.1
Asa7C	AsaLecRLK-L-type-158	AVESA.00010b.r2.7CG0711290.1	==	Ain4D	AinLecRLK-L-type-54	AVINS.00020b.r1.4DG0544020.1
Asa7C	AsaLecRLK-G-type-208	AVESA.00010b.r2.7CG0713550.1	==	Ain4D	AinLecRLK-G-type-70	AVINS.00020b.r1.4DG0546180.1
Asa7C	AsaLecRLK-G-type-208	AVESA.00010b.r2.7CG0713550.1	==	Ain7C	AinLecRLK-G-type-116	AVINS.00020b.r1.7CG0496000.2
Asa7C	AsaLecRLK-L-type-158	AVESA.00010b.r2.7CG0711290.1	==	Ain7C	AinLecRLK-L-type-89	AVINS.00020b.r1.7CG0492810.1
Asa7C	AsaLecRLK-L-type-157	AVESA.00010b.r2.7CG0709620.1	==	Ain7C	AinLecRLK-L-type-88	AVINS.00020b.r1.7CG0490760.1
Asa7C	AsaLecRLK-L-type-156	AVESA.00010b.r2.7CG0709610.1	==	Ain7C	AinLecRLK-L-type-87	AVINS.00020b.r1.7CG0490750.1
Asa7C	AsaLecRLK-L-type-155	AVESA.00010b.r2.7CG0705040.1	==	Ain7C	AinLecRLK-L-type-85	AVINS.00020b.r1.7CG0484700.1
Asa7C	AsaLecRLK-G-type-205	AVESA.00010b.r2.7CG0665770.1	==	Ain7C	AinLecRLK-G-type-112	AVINS.00020b.r1.7CG0432130.2
Asa7C	AsaLecRLK-G-type-204	AVESA.00010b.r2.7CG0661160.1	==	Ain7C	AinLecRLK-G-type-111	AVINS.00020b.r1.7CG0425890.1
Asa7C	AsaLecRLK-G-type-205	AVESA.00010b.r2.7CG0665770.1	==	Ain7D	AinLecRLK-G-type-121	AVINS.00020b.r1.7DG1044370.1
Asa7D	AsaLecRLK-L-type-165	AVESA.00010b.r2.7DG1390030.1	==	Ain3C	AinLecRLK-L-type-41	AVINS.00020b.r1.3CG0358600.1
Asa7D	AsaLecRLK-G-type-217	AVESA.00010b.r2.7DG1356680.1	==	Ain4C	AinLecRLK-G-type-65	AVINS.00020b.r1.4CG0954350.1
Asa7D	AsaLecRLK-L-type-163	AVESA.00010b.r2.7DG1366250.1	==	Ain4C	AinLecRLK-L-type-50	AVINS.00020b.r1.4CG0966460.1
Asa7D	AsaLecRLK-G-type-216	AVESA.00010b.r2.7DG1350860.1	==	Ain6C	AinLecRLK-G-type-98	AVINS.00020b.r1.6CG0840230.1
Asa7D	AsaLecRLK-L-type-167	AVESA.00010b.r2.7DG1394040.1	==	Ain6D	AinLecRLK-L-type-84	AVINS.00020b.r1.6DG0908150.1
Asa7D	AsaLecRLK-L-type-166	AVESA.00010b.r2.7DG1391880.1	==	Ain6D	AinLecRLK-L-type-83	AVINS.00020b.r1.6DG0905620.1
Asa7D	AsaLecRLK-G-type-219	AVESA.00010b.r2.7DG1369900.1	==	Ain7D	AinLecRLK-G-type-121	AVINS.00020b.r1.7DG1044370.1
Asa7D	AsaLecRLK-L-type-163	AVESA.00010b.r2.7DG1366250.1	==	Ain7D	AinLecRLK-L-type-91	AVINS.00020b.r1.7DG1040660.1
Asa7D	AsaLecRLK-G-type-218	AVESA.00010b.r2.7DG1359010.1	==	Ain7D	AinLecRLK-G-type-120	AVINS.00020b.r1.7DG1033320.1
Asa7D	AsaLecRLK-G-type-215	AVESA.00010b.r2.7DG1350700.1	==	Ain7D	AinLecRLK-G-type-119	AVINS.00020b.r1.7DG1025780.1
Asa7D	AsaLecRLK-L-type-162	AVESA.00010b.r2.7DG1344060.1	==	Ain7D	AinLecRLK-L-type-90	AVINS.00020b.r1.7DG1019510.1
Asa7D	AsaLecRLK-L-type-167	AVESA.00010b.r2.7DG1394040.1	==	Ain7D	AinLecRLK-L-type-95	AVINS.00020b.r1.7DG1069160.1
Asa7D	AsaLecRLK-L-type-166	AVESA.00010b.r2.7DG1391880.1	==	Ain7D	AinLecRLK-L-type-94	AVINS.00020b.r1.7DG1066970.1
Asa7D	AsaLecRLK-L-type-165	AVESA.00010b.r2.7DG1390030.1	==	Ain7D	AinLecRLK-L-type-93	AVINS.00020b.r1.7DG1065170.1
Asa7D	AsaLecRLK-G-type-209	AVESA.00010b.r2.7DG1337990.1	==	Ain7D	AinLecRLK-G-type-123	AVINS.00020b.r1.7DG1079730.1

## Sheet: S8_Orthologous Gene Pairs_3
Gui Xiong et al. Genome-Wide Identification of LecRLKs Gene Family in Avena sativa. Supplementary Tables S1-S10.
Table S8. Orthologous gene pairs between A.sativa and Oryza sativa LecRLKs genes.
Chr.	Gene Name	Gene ID		Chr.	Gene ID
Asa1A	AsaLecRLK-G-type-2	AVESA.00010b.r2.1AG0011740.1	==	Osa5	LOC_Os05g42210.1
Asa1A	AsaLecRLK-G-type-5	AVESA.00010b.r2.1AG0043670.1	==	Osa5	LOC_Os05g42210.1
Asa1A	AsaLecRLK-G-type-6	AVESA.00010b.r2.1AG0054630.1	==	Osa1	LOC_Os01g66610.1
Asa1D	AsaLecRLK-G-type-14	AVESA.00010b.r2.1DG0134790.1	==	Osa3	LOC_Os03g12150.1
Asa1D	AsaLecRLK-L-type-11	AVESA.00010b.r2.1DG0145150.1	==	Osa5	LOC_Os05g03450.1
Asa1D	AsaLecRLK-G-type-22	AVESA.00010b.r2.1DG0162140.1	==	Osa5	LOC_Os05g42210.1
Asa2A	AsaLecRLK-G-type-24	AVESA.00010b.r2.2AG0196260.1	==	Osa7	LOC_Os07g36544.2
Asa2A	AsaLecRLK-L-type-21	AVESA.00010b.r2.2AG0212800.1	==	Osa7	LOC_Os07g03810.1
Asa2A	AsaLecRLK-L-type-23	AVESA.00010b.r2.2AG0215600.2	==	Osa4	LOC_Os04g22120.1
Asa2A	AsaLecRLK-L-type-26	AVESA.00010b.r2.2AG0231550.1	==	Osa2	LOC_Os02g42780.1
Asa2A	AsaLecRLK-L-type-26	AVESA.00010b.r2.2AG0231550.1	==	Osa4	LOC_Os04g44900.1
Asa2A	AsaLecRLK-G-type-38	AVESA.00010b.r2.2AG0249540.1	==	Osa6	LOC_Os06g41500.1
Asa2C	AsaLecRLK-L-type-32	AVESA.00010b.r2.2CG0271760.1	==	Osa7	LOC_Os07g38250.1
Asa2C	AsaLecRLK-G-type-46	AVESA.00010b.r2.2CG0273800.1	==	Osa7	LOC_Os07g36544.2
Asa2C	AsaLecRLK-L-type-35	AVESA.00010b.r2.2CG0291440.1	==	Osa7	LOC_Os07g03870.1
Asa2C	AsaLecRLK-L-type-41	AVESA.00010b.r2.2CG0294540.1	==	Osa4	LOC_Os04g22120.1
Asa2C	AsaLecRLK-G-type-49	AVESA.00010b.r2.2CG0300240.1	==	Osa4	LOC_Os04g34250.1
Asa2C	AsaLecRLK-L-type-43	AVESA.00010b.r2.2CG0310980.1	==	Osa2	LOC_Os02g42780.1
Asa2C	AsaLecRLK-L-type-43	AVESA.00010b.r2.2CG0310980.1	==	Osa4	LOC_Os04g44900.1
Asa2C	AsaLecRLK-G-type-60	AVESA.00010b.r2.2CG0322450.1	==	Osa4	LOC_Os04g56080.1
Asa2D	AsaLecRLK-G-type-64	AVESA.00010b.r2.2DG0334710.1	==	Osa4	LOC_Os04g23600.1
Asa2D	AsaLecRLK-L-type-49	AVESA.00010b.r2.2DG0334900.2	==	Osa4	LOC_Os04g22120.1
Asa2D	AsaLecRLK-L-type-52	AVESA.00010b.r2.2DG0337450.1	==	Osa7	LOC_Os07g03810.1
Asa2D	AsaLecRLK-L-type-54	AVESA.00010b.r2.2DG0337580.1	==	Osa7	LOC_Os07g03870.1
Asa2D	AsaLecRLK-G-type-67	AVESA.00010b.r2.2DG0351830.1	==	Osa7	LOC_Os07g36544.2
Asa2D	AsaLecRLK-L-type-61	AVESA.00010b.r2.2DG0354220.1	==	Osa7	LOC_Os07g38820.1
Asa2D	AsaLecRLK-L-type-67	AVESA.00010b.r2.2DG0371970.1	==	Osa2	LOC_Os02g42780.1
Asa2D	AsaLecRLK-L-type-67	AVESA.00010b.r2.2DG0371970.1	==	Osa4	LOC_Os04g44900.1
Asa2D	AsaLecRLK-G-type-77	AVESA.00010b.r2.2DG0398120.1	==	Osa6	LOC_Os06g29810.1
Asa2D	AsaLecRLK-L-type-69	AVESA.00010b.r2.2DG0399790.1	==	Osa6	LOC_Os06g17490.1
Asa3C	AsaLecRLK-G-type-94	AVESA.00010b.r2.3CG0495690.1	==	Osa1	LOC_Os01g47810.1
Asa3C	AsaLecRLK-G-type-96	AVESA.00010b.r2.3CG0495830.1	==	Osa1	LOC_Os01g48000.1
Asa3C	AsaLecRLK-G-type-97	AVESA.00010b.r2.3CG0509210.1	==	Osa5	LOC_Os05g42210.1
Asa3C	AsaLecRLK-L-type-72	AVESA.00010b.r2.3CG0509600.1	==	Osa1	LOC_Os01g57100.1
Asa3C	AsaLecRLK-G-type-102	AVESA.00010b.r2.3CG0515500.1	==	Osa1	LOC_Os01g66610.1
Asa3D	AsaLecRLK-G-type-109	AVESA.00010b.r2.3DG0554920.1	==	Osa5	LOC_Os05g42210.1
Asa3D	AsaLecRLK-L-type-75	AVESA.00010b.r2.3DG0555330.1	==	Osa1	LOC_Os01g57100.1
Asa3D	AsaLecRLK-L-type-77	AVESA.00010b.r2.3DG0566290.1	==	Osa5	LOC_Os05g03450.1
Asa4A	AsaLecRLK-G-type-117	AVESA.00010b.r2.4AG0587670.1	==	Osa1	LOC_Os11g03840.1
Asa4A	AsaLecRLK-G-type-117	AVESA.00010b.r2.4AG0587670.1	==	Osa2	LOC_Os12g03640.1
Asa4A	AsaLecRLK-G-type-118	AVESA.00010b.r2.4AG0587680.1	==	Osa2	LOC_Os12g03690.1
Asa4A	AsaLecRLK-L-type-82	AVESA.00010b.r2.4AG0616060.1	==	Osa3	LOC_Os03g60810.1
Asa4A	AsaLecRLK-G-type-121	AVESA.00010b.r2.4AG0618370.1	==	Osa3	LOC_Os03g62180.1
Asa4A	AsaLecRLK-G-type-122	AVESA.00010b.r2.4AG0634690.1	==	Osa5	LOC_Os05g42210.1
Asa4A	AsaLecRLK-L-type-85	AVESA.00010b.r2.4AG0636170.1	==	Osa1	LOC_Os01g57100.1
Asa4A	AsaLecRLK-G-type-126	AVESA.00010b.r2.4AG0641410.1	==	Osa1	LOC_Os01g66610.1
Asa4C	AsaLecRLK-G-type-133	AVESA.00010b.r2.4CG1281440.1	==	Osa6	LOC_Os06g41500.1
Asa4C	AsaLecRLK-G-type-134	AVESA.00010b.r2.4CG1282990.1	==	Osa6	LOC_Os06g40030.1
Asa4C	AsaLecRLK-L-type-89	AVESA.00010b.r2.4CG1292300.1	==	Osa8	LOC_Os08g03090.1
Asa4D	AsaLecRLK-G-type-138	AVESA.00010b.r2.4DG0732130.1	==	Osa1	LOC_Os11g03840.1
Asa4D	AsaLecRLK-G-type-138	AVESA.00010b.r2.4DG0732130.1	==	Osa2	LOC_Os12g03640.1
Asa4D	AsaLecRLK-G-type-139	AVESA.00010b.r2.4DG0732140.1	==	Osa2	LOC_Os12g03690.1
Asa4D	AsaLecRLK-L-type-94	AVESA.00010b.r2.4DG0759570.1	==	Osa3	LOC_Os03g60810.1
Asa4D	AsaLecRLK-G-type-141	AVESA.00010b.r2.4DG0761830.1	==	Osa3	LOC_Os03g62180.1
Asa4D	AsaLecRLK-G-type-142	AVESA.00010b.r2.4DG0768810.1	==	Osa1	LOC_Os01g66610.1
Asa5A	AsaLecRLK-G-type-147	AVESA.00010b.r2.5AG0797570.1	==	Osa3	LOC_Os03g12150.1
Asa5A	AsaLecRLK-L-type-99	AVESA.00010b.r2.5AG0817470.1	==	Osa2	LOC_Os12g38610.1
Asa5A	AsaLecRLK-G-type-149	AVESA.00010b.r2.5AG0832500.1	==	Osa1	LOC_Os11g03820.1
Asa5A	AsaLecRLK-G-type-149	AVESA.00010b.r2.5AG0832500.1	==	Osa2	LOC_Os12g03640.1
Asa5A	AsaLecRLK-L-type-100	AVESA.00010b.r2.5AG0837610.1	==	Osa9	LOC_Os09g07730.1
Asa5C	AsaLecRLK-G-type-155	AVESA.00010b.r2.5CG0861980.1	==	Osa6	LOC_Os06g06920.1
Asa5C	AsaLecRLK-G-type-160	AVESA.00010b.r2.5CG0886020.1	==	Osa2	LOC_Os02g52850.1
Asa5C	AsaLecRLK-G-type-160	AVESA.00010b.r2.5CG0886020.1	==	Osa9	LOC_Os09g28180.1
Asa5C	AsaLecRLK-L-type-106	AVESA.00010b.r2.5CG0893700.1	==	Osa9	LOC_Os09g16540.1
Asa5C	AsaLecRLK-L-type-107	AVESA.00010b.r2.5CG0897030.1	==	Osa9	LOC_Os09g07730.1
Asa5C	AsaLecRLK-G-type-162	AVESA.00010b.r2.5CG0902880.1	==	Osa1	LOC_Os11g03820.1
Asa5C	AsaLecRLK-G-type-162	AVESA.00010b.r2.5CG0902880.1	==	Osa2	LOC_Os12g03640.1
Asa5C	AsaLecRLK-L-type-109	AVESA.00010b.r2.5CG0919800.1	==	Osa2	LOC_Os12g38610.1
Asa5D	AsaLecRLK-G-type-166	AVESA.00010b.r2.5DG0940700.1	==	Osa4	LOC_Os04g12540.1
Asa5D	AsaLecRLK-G-type-171	AVESA.00010b.r2.5DG0961950.1	==	Osa2	LOC_Os02g52850.1
Asa5D	AsaLecRLK-G-type-171	AVESA.00010b.r2.5DG0961950.1	==	Osa9	LOC_Os09g28180.1
Asa5D	AsaLecRLK-L-type-114	AVESA.00010b.r2.5DG0972140.1	==	Osa9	LOC_Os09g07730.1
Asa5D	AsaLecRLK-G-type-173	AVESA.00010b.r2.5DG0976960.1	==	Osa1	LOC_Os11g03820.1
Asa5D	AsaLecRLK-G-type-173	AVESA.00010b.r2.5DG0976960.1	==	Osa2	LOC_Os12g03640.1
Asa5D	AsaLecRLK-L-type-115	AVESA.00010b.r2.5DG0990890.1	==	Osa2	LOC_Os12g38610.1
Asa6A	AsaLecRLK-G-type-175	AVESA.00010b.r2.6AG1016540.1	==	Osa1	LOC_Os01g10700.1
Asa6A	AsaLecRLK-G-type-175	AVESA.00010b.r2.6AG1016540.1	==	Osa2	LOC_Os02g13965.1
Asa6A	AsaLecRLK-L-type-117	AVESA.00010b.r2.6AG1028650.1	==	Osa2	LOC_Os02g48200.1
Asa6A	AsaLecRLK-L-type-117	AVESA.00010b.r2.6AG1028650.1	==	Osa6	LOC_Os06g22290.1
Asa6A	AsaLecRLK-L-type-118	AVESA.00010b.r2.6AG1033940.1	==	Osa2	LOC_Os02g42780.1
Asa6A	AsaLecRLK-L-type-118	AVESA.00010b.r2.6AG1033940.1	==	Osa4	LOC_Os04g44900.1
Asa6A	AsaLecRLK-G-type-177	AVESA.00010b.r2.6AG1037780.1	==	Osa4	LOC_Os04g39910.1
Asa6A	AsaLecRLK-G-type-178	AVESA.00010b.r2.6AG1041220.1	==	Osa2	LOC_Os02g52850.1
Asa6A	AsaLecRLK-G-type-178	AVESA.00010b.r2.6AG1041220.1	==	Osa9	LOC_Os09g28180.1
Asa6A	AsaLecRLK-L-type-122	AVESA.00010b.r2.6AG1053450.1	==	Osa7	LOC_Os07g38800.1
Asa6A	AsaLecRLK-G-type-182	AVESA.00010b.r2.6AG1068760.1	==	Osa4	LOC_Os04g12540.1
Asa6C	AsaLecRLK-G-type-185	AVESA.00010b.r2.6CG1076750.1	==	Osa4	LOC_Os04g39910.1
Asa6C	AsaLecRLK-L-type-128	AVESA.00010b.r2.6CG1080570.1	==	Osa2	LOC_Os02g42780.1
Asa6C	AsaLecRLK-L-type-128	AVESA.00010b.r2.6CG1080570.1	==	Osa4	LOC_Os04g44900.1
Asa6C	AsaLecRLK-L-type-129	AVESA.00010b.r2.6CG1086540.1	==	Osa2	LOC_Os02g48200.1
Asa6C	AsaLecRLK-L-type-129	AVESA.00010b.r2.6CG1086540.1	==	Osa6	LOC_Os06g22290.1
Asa6C	AsaLecRLK-G-type-186	AVESA.00010b.r2.6CG1103080.1	==	Osa1	LOC_Os01g10700.1
Asa6C	AsaLecRLK-G-type-186	AVESA.00010b.r2.6CG1103080.1	==	Osa2	LOC_Os02g13965.1
Asa6C	AsaLecRLK-G-type-187	AVESA.00010b.r2.6CG1134900.1	==	Osa2	LOC_Os02g52850.1
Asa6C	AsaLecRLK-G-type-187	AVESA.00010b.r2.6CG1134900.1	==	Osa9	LOC_Os09g28180.1
Asa6D	AsaLecRLK-G-type-194	AVESA.00010b.r2.6DG1159110.1	==	Osa2	LOC_Os02g52850.1
Asa6D	AsaLecRLK-G-type-195	AVESA.00010b.r2.6DG1162550.1	==	Osa4	LOC_Os04g39910.1
Asa6D	AsaLecRLK-L-type-138	AVESA.00010b.r2.6DG1166250.1	==	Osa2	LOC_Os02g42780.1
Asa6D	AsaLecRLK-L-type-138	AVESA.00010b.r2.6DG1166250.1	==	Osa4	LOC_Os04g44900.1
Asa6D	AsaLecRLK-L-type-139	AVESA.00010b.r2.6DG1171070.1	==	Osa2	LOC_Os02g48200.1
Asa6D	AsaLecRLK-L-type-139	AVESA.00010b.r2.6DG1171070.1	==	Osa6	LOC_Os06g22290.1
Asa6D	AsaLecRLK-G-type-197	AVESA.00010b.r2.6DG1182830.1	==	Osa1	LOC_Os01g10700.1
Asa6D	AsaLecRLK-G-type-197	AVESA.00010b.r2.6DG1182830.1	==	Osa2	LOC_Os02g13965.1
Asa7A	AsaLecRLK-L-type-146	AVESA.00010b.r2.7AG1191620.1	==	Osa5	LOC_Os05g03450.1
Asa7A	AsaLecRLK-L-type-150	AVESA.00010b.r2.7AG1213770.1	==	Osa6	LOC_Os06g17490.1
Asa7A	AsaLecRLK-L-type-151	AVESA.00010b.r2.7AG1218400.1	==	Osa8	LOC_Os08g40270.1
Asa7A	AsaLecRLK-L-type-153	AVESA.00010b.r2.7AG1242390.1	==	Osa8	LOC_Os08g03090.1
Asa7C	AsaLecRLK-G-type-206	AVESA.00010b.r2.7CG0682170.1	==	Osa1	LOC_Os11g03820.1
Asa7C	AsaLecRLK-G-type-206	AVESA.00010b.r2.7CG0682170.1	==	Osa2	LOC_Os12g03640.1
Asa7C	AsaLecRLK-L-type-158	AVESA.00010b.r2.7CG0711290.1	==	Osa3	LOC_Os03g60810.1
Asa7C	AsaLecRLK-G-type-208	AVESA.00010b.r2.7CG0713550.1	==	Osa3	LOC_Os03g62180.1
Asa7D	AsaLecRLK-G-type-217	AVESA.00010b.r2.7DG1356680.1	==	Osa6	LOC_Os06g40030.1
Asa7D	AsaLecRLK-L-type-163	AVESA.00010b.r2.7DG1366250.1	==	Osa8	LOC_Os08g03090.1
Asa7D	AsaLecRLK-L-type-165	AVESA.00010b.r2.7DG1390030.1	==	Osa8	LOC_Os08g40270.1
Asa7D	AsaLecRLK-L-type-167	AVESA.00010b.r2.7DG1394040.1	==	Osa6	LOC_Os06g17490.1

## Sheet: S9_Orthologous Gene Pairs_4
Gui Xiong et al. Genome-Wide Identification of LecRLKs Gene Family in Avena sativa. Supplementary Tables S1-S10.
Table S9. Orthologous gene pairs between A.sativa and Arabidopsis thaliana LecRLKs genes.
Chr.	Gene Name	Gene ID		Chr.	Gene ID
Asa1D	AsaLecRLK-G-type-22	AVESA.00010b.r2.1DG0162140.1	==	Ath4	AT4G27290.1
Asa2A	AsaLecRLK-G-type-30	AVESA.00010b.r2.2AG0241400.1	==	Ath1	AT1G61610.1
Asa2A	AsaLecRLK-G-type-31	AVESA.00010b.r2.2AG0241430.1	==	Ath1	AT1G61420.1
Asa2A	AsaLecRLK-G-type-32	AVESA.00010b.r2.2AG0241450.2	==	Ath1	AT1G61390.1
Asa2C	AsaLecRLK-G-type-53	AVESA.00010b.r2.2CG0319830.1	==	Ath1	AT1G61610.1
Asa2C	AsaLecRLK-G-type-58	AVESA.00010b.r2.2CG0319990.1	==	Ath1	AT1G61380.1
Asa2D	AsaLecRLK-G-type-69	AVESA.00010b.r2.2DG0351920.1	==	Ath4	AT4G21380.1
Asa2D	AsaLecRLK-L-type-69	AVESA.00010b.r2.2DG0399790.1	==	Ath5	AT5G55830.1
Asa3C	AsaLecRLK-G-type-97	AVESA.00010b.r2.3CG0509210.1	==	Ath1	AT1G11410.1
Asa3C	AsaLecRLK-G-type-97	AVESA.00010b.r2.3CG0509210.1	==	Ath4	AT4G21380.1
Asa3C	AsaLecRLK-G-type-98	AVESA.00010b.r2.3CG0509230.1	==	Ath4	AT4G21390.1
Asa3D	AsaLecRLK-G-type-109	AVESA.00010b.r2.3DG0554920.1	==	Ath1	AT1G11340.1
Asa3D	AsaLecRLK-G-type-109	AVESA.00010b.r2.3DG0554920.1	==	Ath4	AT4G21380.1
Asa3D	AsaLecRLK-G-type-109	AVESA.00010b.r2.3DG0554920.1	==	Ath4	AT4G27290.1
Asa3D	AsaLecRLK-G-type-111	AVESA.00010b.r2.3DG0555010.1	==	Ath1	AT1G11300.1
Asa4A	AsaLecRLK-L-type-82	AVESA.00010b.r2.4AG0616060.1	==	Ath2	AT2G37710.1
Asa4A	AsaLecRLK-G-type-122	AVESA.00010b.r2.4AG0634690.1	==	Ath1	AT1G11410.1
Asa4A	AsaLecRLK-G-type-122	AVESA.00010b.r2.4AG0634690.1	==	Ath4	AT4G21380.1
Asa4A	AsaLecRLK-G-type-122	AVESA.00010b.r2.4AG0634690.1	==	Ath4	AT4G27290.1
Asa4A	AsaLecRLK-G-type-123	AVESA.00010b.r2.4AG0634710.1	==	Ath1	AT1G11350.1
Asa4D	AsaLecRLK-L-type-94	AVESA.00010b.r2.4DG0759570.1	==	Ath2	AT2G37710.1
Asa7A	AsaLecRLK-L-type-150	AVESA.00010b.r2.7AG1213770.1	==	Ath5	AT5G55830.1
Asa7C	AsaLecRLK-L-type-158	AVESA.00010b.r2.7CG0711290.1	==	Ath2	AT2G37710.1
Asa7C	AsaLecRLK-L-type-158	AVESA.00010b.r2.7CG0711290.1	==	Ath3	AT3G55550.1

## Sheet: S10_Primers information
Gui Xiong et al. Genome-Wide Identification of LecRLKs Gene Family in Avena sativa. Supplementary Tables S1-S10.
Table S10. The primers list used for RT-qPCR and subcellular localization.
Gene name	Forward primer	Reverse primer	Purpose
AsaLecRLK-C-type-1	TGTCCACCAACTACAGCAGC	CGAGGTGTTCGTACCTCCAA	RT-qPCR verification
AsaLecRLK-C-type-2	CACCTGGCCACGCTATCAT	TCCAATAAGAGCCATCGGACC
AsaLecRLK-C-type-3	TGCAAAGTCTCTCTGTGGAGC	GGACCATTTCCAGCCCATGA
AsaLecRLK-G-type-45	TCAGGTGAACCAAACTGGGG	GCACCGCATGAGCAATTCTTT
AsaLecRLK-G-type-57	AGCAGGAACGGTGATAAGGC	TTGTCAACAGGAGGATCGGC
AsaLecRLK-G-type-110	CTGAGCAGTGAGAACGCAACG	AGATGAGTCGGTATCTGACGTGT
AsaLecRLK-G-type-156	GAGCTTCAAACGGGCCATAA	TGCCTACCCTCCTTCCTCAAA
AsaLecRLK-G-type-200	AGTGCTGCGGTGCTTTTGAA	CGGGGAGAGCAACATCCGTT
AsaLecRLK-G-type-206	GGTGACGGTGAACACAATATGA	CACTTGGTTGATTCGCTGCT
AsaLecRLK-L-type-7	GCGAGATGGTGCTACCAGA	CTGGGTATGACAAGATGGATGGA
AsaLecRLK-L-type-8	ACGCCAACCATGTCGGAAT	GTTTGGTCATACCCACCGGA
AsaLecRLK-L-type-12	CCCAACAACAGTGCAGTGGA	ACTTATGCCTTCGTGGACGG
AsaLecRLK-L-type-27	CTACTTCCGCTTCTTCAG	GTAAGGTTGTCAATGTCATC
AsaLecRLK-L-type-43	GACGTACCAGAGCTTCAA	ATCGGATAGGACATGACGTA
AsaLecRLK-L-type-44	TCGCATCGTTCACACAGACAT	GTGCAGCAGAGTAGTAGCACA
AsaLecRLK-L-type-66	GGTTGCCAAAGTTAAAGAACAG	TGCTTCCTCATAAGTCTCCTT
AsaLecRLK-L-type-87	GCAACTCCAGCAACCACATCTTC	TGTCGTCGTAGAATCCAGCAGTG
AsaLecRLK-L-type-116	AAATCGTGCAGAACACGGGAG	GTTGTTGCAAATGCCGAGCC
AsaLecRLK-L-type-117	AAGGCCTACTTCGGCTTCAC	GAGAACGACTTGCTACCGGG
ADPR	CTCATGGTTGGTCTCGATGC	ACATCCCAAACAGTGAAGCT
AsaLecRLK-G-type-45	ggtagatctgactagtATGGCTGCTTCTCGCCACC	cttctcctttactagtTCTTCCATGCAACTGCGTCATCG	Subcellular localization
AsaLecRLK-L-type-43	ggtagatctgactagtATGCTGTTTCCCCACCGAACC	cttctcctttactagtTCTCCCTCCTGAGAGGTCGG
AsaLecRLK-L-type-44	ggtagatctgactagtATGCGTCCCGCGATCGCC	cttctcctttactagtCCGTCCACCGGAGAGGCC
